# Supplementary material for: Spatial–temporal evolution patterns of influenza incidence in plateau regions from 2009 to 2023
Source: Front Public Health. 2025 Apr 2;13:1553715. doi: 10.3389/fpubh.2025.1553715 (PMC12000034; doi:10.3389/fpubh.2025.1553715)
Supplement: Supplementary file 1 [file Data_Sheet_1.zip]

Archive with 6 entries (5 files):
- supplementary and supporting materials/09-23.csv
- supplementary and supporting materials/Incidience rate.xlsx
- supplementary and supporting materials/Qinghai GIS map.zip
- supplementary and supporting materials/Qinghai Geoda map.json
- supplementary and supporting materials/Qinghai_Spatial weight matrix.gal
- supplementary and supporting materials/
