# Supplementary material for: Spatial–temporal evolution patterns of influenza incidence in plateau regions from 2009 to 2023
Source: Front Public Health. 2025 Apr 2;13:1553715. doi: 10.3389/fpubh.2025.1553715 (PMC12000034; doi:10.3389/fpubh.2025.1553715)
Supplement: Supplementary file 1 [file Data_Sheet_1.zip › supplementary and supporting materials/09-23.csv]

FID	ARECODE	area	2009year	2010year	2011year	2012year	2013year	2014year	2015year	2016year	2017year	18 in	19 in	20 in	21 in	22 in	23 in
0	630102000	chengdong	3.3718	6.42	1.668	3.33	8.718	5.948	4.551	12.775	37.687	26.377	73.772	24.347	6.948	17.633	461.307
1	630103000	chengzhong	11.7467	15.236	5.051	18.386	30.685	31.108	12.972	31.861	57.68	30.316	80.599	32.592	8.901	21.682	611.684
2	630104000	chengxi	1.1933	4.777	3.709	13.1	22.213	19.239	6.747	22.055	33.538	29.757	106.307	33.055	10.402	18.519	1124.024
3	630105000	chengbei	4.7465	9.058	3.679	9.014	18.025	22.442	9.658	56.867	46.819	38.558	89.37	24.048	8.619	27.304	749.364
4	630106000	huangzhong	5.9872	2.305	1.827	6.297	7.386	7.33	1.32	19.423	13.182	19.272	37.528	13.732	2.785	7.521	325.819
5	630121000	datong	2.8821	0.409		2.262	4.72	6.246	3.093	17.099	18.451	10.971	36.856	8.979	1.488	24.69	186.128
6	630123000	huangyuan							0.704	0.699	0.692	46.644	44.295	37.352	26.411	25.758	531.304
7	630202000	ledu	10.0185		23.445	3.823	1.922	0.764	0.378	2.962	5.157	1.83	14.472	7.161	2.905	2.887	116.354
8	630203000	pingan	2.4451	2.434	3.884	23.078	7.751	54.863	8.581	60.919	70.869	42.629	296.668	38.346	0.848	22.694	483.973
9	630222000	minghe	6.726		7.712	2.264	4.564	6.234	2.525	7.687	7.375	12.486	26.51	20.823	30.584	17.84	140.182
10	630223000	huzhu	0.2396			2.227	35.643	54.091	0.829	3.243	0.807	1.871	5.328	3.971	1.184	3.876	107.533
11	630224000	hualong	1.9686		0.492	8.239	2.43	38.624	0.956	3.742	1.862	8.787	11.005	5.013	3.492	3.99	106.82
12	630225000	xunhua	10.5604		4.038	8.777	0.802	8.766	12.633	10.816	4.612	5.347	10.623	14.325	20.856	14.877	153.226
13	632221000	menyuan				0.669	0.673		1.962	3.284	7.458	7.995	7.793	3.239	44.819	6.543	119.341
14	632222000	qilian								2.084	17.748	3.903	14.424	8.225	12.363	8.27	163.125
15	632223000	haiyan					2.647				270.877	287.37	420.233	97.149	37.106	210.689	611.776
16	632224000	gangcha	13.2398	2.195			2.419		2.348		394.587	169.877	683.457	72.391	112.964	101.07	760.765
17	632321000	tongren	1.1189			2.126				6.324	4.094	4.038	15.005	3.954	2.955	6.9	141.019
18	632322000	jianzha							1.77	1.782	6.923	1.7195	3.394	5.032	1.719	3.436	91.465
19	632323000	zeku					28.264	15.441	89.006	18.2	25.831	2.682	6.619	2.616	1.322	2.644	89.052
20	632324000	henan	10.742					12.474		2.487	2.415	2.3786	4.721	4.663	22.024	2.442	194.791
21	632521000	gonghe	3.0355		0.813	0.805	0.81	0.803	1.591		25.481	0.764	15.869	2.257	1.499	1.503	91.693
22	632522000	tongde						1.53	1.516		2.946	3.379	7.191	1.432	1.487	1.632	129.332
23	632523000	guide	1.9076			0.974				1.879	1.875	2.784	3.651	4.545	3.7005	2.856	107.111
24	632524000	xinghai	25.7544					1.297	1.285		1.248	1.921	12.2	2.43	2.637	7.908	113.527
25	632525000	guinan				1.29	1.295	3.854	12.729	30.984	1.237	1.454	6.033	2.403	2.784	1.392	132.326
26	632621000	maqin					1.952		3.832	1.929		2.135	178.008	1.693	1.356	1.539	187.569
27	632622000	banma								3.621			6.658	6.64	5.492		104.874
28	632623000	gande											2.581			2.433	152.986
29	632624000	dari					3.184				3.032	2.892	2.752	2.745	2.564	4.934	134.924
30	632625000	jiuzhi									3.558	14.084	6.416	3.205	3.159		320.513
31	632626000	maduo										2.766	4.5125	6.261			187.68
32	632701000	yushu		1.087		0.819				0.812	0.798	0.79	13.041	2.269	82.09	2.143	127.739
33	632722000	zhaduo	2.2397						1.671		3.306	3.271	6.368	3.138	5.817	1.442	111.398
34	632723000	chengduo									1.718	1.6696	3.291	1.622	22.744	1.753	89.369
35	632724000	zhiduo								3.266		4.108	9.275	9.133	14.494	5.804	127.599
36	632725000	nangqian										1.4965	2.993	1.968	43.186	1.106	108.157
37	632726000	qumalai										3.403	13.302	5.5865	9.044	7.054	98.998
38	632801000	geermu	4.0037				0.43	0.427	1.269	0.608	1.271	9.564	74.185	96.713	67.61	17.308	149.849
39	632802000	delingha				6.374	5.166	15.395	13.069	16.811	3.056	139.201	114.512	84.331	22.669	62.622	593.139
40	632826000	mangya						41.3223	6.9001			32.394	12.013	2.989	3.3021	5.267	164.334
41	632821000	wulan	2.4333				2.416		2.378		2.503	7.429	20.545	10.24	9.522	12.78	203.039
42	632822000	dulan						1.199		1.196	2.5	2.8735	8.994	6.395	2.93	5.896	86.077
43	632823000	tianjun							2.682			20.591	17.422			4.311	193.313
44	632825000	dacaidan										6.64	14.526	21.667	23.338	25.009	141.789
