# Supplementary material for: Spatial–temporal evolution patterns of influenza incidence in plateau regions from 2009 to 2023
Source: Front Public Health. 2025 Apr 2;13:1553715. doi: 10.3389/fpubh.2025.1553715 (PMC12000034; doi:10.3389/fpubh.2025.1553715)
Supplement: Supplementary file 1 [file Data_Sheet_1.zip › supplementary and supporting materials/Incidience rate.xlsx]

## Sheet: Sheet1
地区	编码	发病率
		9	10	11	12	13	14	15	16	17	18	19	20	21	22	23
青海省	630000000	3.8066	1.7405	2.6303	4.4705	8.4966	12.2363	4.7307	13.0347	20.6746	18.4331	50.1646	18.8531	13.994	15.0842	327.195
西宁市	630100000	4.233	4.3622	2.2185	7.3609	12.8215	12.9887	5.4493	23.758	30.2095	25.7325	64.1902	22.1193	7.253	19.7986	555.637
海东地区	632100000	4.8824	0.184	7.0158	5.5324	11.5654	25.9584	2.8101	9.2828	8.8938	8.8387	35.0626	12.3895	10.821	9.8013	154.688
海北藏族自治州	632200000	1.9929	0.33	-	0.362	1.0934	-	1.4156	2.1318	103.883	70.1972	167.1	27.374	48.244	50.3822	295.947
黄南藏族自治州	632300000	2.0031	-	-	0.7674	7.6914	6.1121	24.5918	7.9962	10.3532	2.1881	8.6706	3.9271	5.0686	3.6147	124.231
海南藏族自治州	632500000	5.4758	-	0.2264	0.6718	0.4507	1.3411	3.0994	5.819	8.3864	0.8512	9.4479	2.7179	1.3423	2.689	110.69
果洛藏族自治州	632600000	-	-	-	-	1.0925	-	1.0724	1.0793	1.0403	2.059	53.2734	2.835	-	1.3892	177.354
玉树藏族自治州	632700000	0.3272	0.3246	-	0.2592	-	-	0.2538	0.5108	1.0042	0.9937	7.9214	2.6027	42.333	1.1678	113.683
海西蒙古族藏族自治州	632800000	1.8877	-	-	1.0189	1.701	4.5054	4.6493	4.6792	1.761	26.7194	57.2748	60.3081	37.3765	23.0892	231.078
