# Supplementary material for: Spatial–temporal evolution patterns of influenza incidence in plateau regions from 2009 to 2023
Source: Front Public Health. 2025 Apr 2;13:1553715. doi: 10.3389/fpubh.2025.1553715 (PMC12000034; doi:10.3389/fpubh.2025.1553715)
Supplement: Supplementary file 1 [file Data_Sheet_1.zip › supplementary and supporting materials/Qinghai Geoda map.json]

{
"type": "FeatureCollection",
"crs": { "type": "name", "properties": { "name": "urn:ogc:def:crs:OGC:1.3:CRS84" } },
"features": [
{ "type": "Feature", "properties": { "POLY_ID": 1, "code": 1, "adcode": 630102, "name": "", "center": "(2:101.796095,36.616043)", "centroid": "(2:101.840903,36.583124)", "childrenNum": 0, "level": "district", "parent": { "adcode": 630100 }, "subFeatureIndex": 0, "acroutes": "(3:100000,630000,630100)", "incdence": 461.307000, "CL": 1 }, "geometry": { "type": "MultiPolygon", "coordinates": [ [ [ [ 101.792978, 36.629565 ], [ 101.797681, 36.627278 ], [ 101.793636, 36.622878 ], [ 101.789319, 36.616178 ], [ 101.785368, 36.613816 ], [ 101.784135, 36.609478 ], [ 101.784637, 36.606332 ], [ 101.783403, 36.598375 ], [ 101.785358, 36.594259 ], [ 101.783508, 36.591847 ], [ 101.777069, 36.588315 ], [ 101.776045, 36.58594 ], [ 101.781929, 36.566563 ], [ 101.781564, 36.562072 ], [ 101.781835, 36.55676 ], [ 101.783341, 36.555131 ], [ 101.794107, 36.549109 ], [ 101.796667, 36.546695 ], [ 101.800514, 36.541034 ], [ 101.807182, 36.538844 ], [ 101.810757, 36.536915 ], [ 101.813841, 36.534153 ], [ 101.818461, 36.526362 ], [ 101.823467, 36.525105 ], [ 101.830115, 36.525839 ], [ 101.841811, 36.529312 ], [ 101.847842, 36.531465 ], [ 101.850612, 36.531726 ], [ 101.860845, 36.530743 ], [ 101.866427, 36.531029 ], [ 101.868287, 36.532149 ], [ 101.87275, 36.533194 ], [ 101.883443, 36.533306 ], [ 101.89192, 36.533207 ], [ 101.894084, 36.535496 ], [ 101.898704, 36.537823 ], [ 101.899205, 36.539329 ], [ 101.906783, 36.543037 ], [ 101.912292, 36.550801 ], [ 101.912908, 36.553712 ], [ 101.912407, 36.557656 ], [ 101.914142, 36.560505 ], [ 101.914121, 36.566227 ], [ 101.91178, 36.573105 ], [ 101.905665, 36.580555 ], [ 101.902216, 36.586599 ], [ 101.893174, 36.597679 ], [ 101.88915, 36.603212 ], [ 101.887394, 36.604654 ], [ 101.882461, 36.605686 ], [ 101.881489, 36.606655 ], [ 101.880631, 36.611255 ], [ 101.879471, 36.613779 ], [ 101.875457, 36.615544 ], [ 101.868329, 36.622207 ], [ 101.864545, 36.624531 ], [ 101.861232, 36.62555 ], [ 101.855305, 36.626184 ], [ 101.85242, 36.627365 ], [ 101.848867, 36.631864 ], [ 101.849034, 36.633753 ], [ 101.852494, 36.641782 ], [ 101.852556, 36.646466 ], [ 101.851375, 36.648082 ], [ 101.848825, 36.648405 ], [ 101.845773, 36.647286 ], [ 101.843316, 36.644453 ], [ 101.841048, 36.643111 ], [ 101.837014, 36.643608 ], [ 101.835195, 36.644665 ], [ 101.831662, 36.650144 ], [ 101.829132, 36.651536 ], [ 101.822056, 36.653077 ], [ 101.817656, 36.653599 ], [ 101.8122, 36.652542 ], [ 101.804893, 36.64884 ], [ 101.802876, 36.64966 ], [ 101.800462, 36.642975 ], [ 101.79581, 36.634039 ], [ 101.792978, 36.629565 ] ] ] ] } },
{ "type": "Feature", "properties": { "POLY_ID": 2, "code": 2, "adcode": 630103, "name": "", "center": "(2:101.784554,36.621181)", "centroid": "(2:101.720772,36.547025)", "childrenNum": 0, "level": "district", "parent": { "adcode": 630100 }, "subFeatureIndex": 1, "acroutes": "(3:100000,630000,630100)", "incdence": 611.684300, "CL": 1 }, "geometry": { "type": "MultiPolygon", "coordinates": [ [ [ [ 101.800514, 36.541034 ], [ 101.796667, 36.546695 ], [ 101.794107, 36.549109 ], [ 101.783341, 36.555131 ], [ 101.781835, 36.55676 ], [ 101.781564, 36.562072 ], [ 101.781929, 36.566563 ], [ 101.776045, 36.58594 ], [ 101.777069, 36.588315 ], [ 101.783508, 36.591847 ], [ 101.785358, 36.594259 ], [ 101.783403, 36.598375 ], [ 101.784637, 36.606332 ], [ 101.784135, 36.609478 ], [ 101.785368, 36.613816 ], [ 101.789319, 36.616178 ], [ 101.793636, 36.622878 ], [ 101.797681, 36.627278 ], [ 101.792978, 36.629565 ], [ 101.790197, 36.630696 ], [ 101.782013, 36.632871 ], [ 101.779484, 36.629366 ], [ 101.773975, 36.624805 ], [ 101.769376, 36.618726 ], [ 101.766042, 36.611827 ], [ 101.760638, 36.613157 ], [ 101.759927, 36.619137 ], [ 101.752914, 36.612996 ], [ 101.75074, 36.613543 ], [ 101.750478, 36.611864 ], [ 101.744374, 36.614351 ], [ 101.736002, 36.617247 ], [ 101.730943, 36.617496 ], [ 101.728497, 36.618714 ], [ 101.725487, 36.618925 ], [ 101.724128, 36.61261 ], [ 101.721515, 36.61128 ], [ 101.718494, 36.60714 ], [ 101.715933, 36.606631 ], [ 101.7131, 36.609303 ], [ 101.712285, 36.604169 ], [ 101.710038, 36.60402 ], [ 101.707132, 36.601347 ], [ 101.704404, 36.601235 ], [ 101.701101, 36.599904 ], [ 101.701582, 36.598997 ], [ 101.70014, 36.59513 ], [ 101.695196, 36.593911 ], [ 101.692321, 36.591113 ], [ 101.689102, 36.589484 ], [ 101.685747, 36.589049 ], [ 101.682799, 36.590019 ], [ 101.679611, 36.595963 ], [ 101.67612, 36.595055 ], [ 101.677374, 36.592755 ], [ 101.679256, 36.59212 ], [ 101.678095, 36.589919 ], [ 101.679831, 36.590355 ], [ 101.678681, 36.588303 ], [ 101.675942, 36.587445 ], [ 101.677155, 36.584448 ], [ 101.676893, 36.58012 ], [ 101.674625, 36.578752 ], [ 101.674834, 36.574772 ], [ 101.678315, 36.573566 ], [ 101.677155, 36.571687 ], [ 101.674228, 36.57012 ], [ 101.672211, 36.571973 ], [ 101.668824, 36.569871 ], [ 101.667382, 36.565729 ], [ 101.669462, 36.564324 ], [ 101.66758, 36.563801 ], [ 101.66295, 36.565829 ], [ 101.661748, 36.564883 ], [ 101.659145, 36.566525 ], [ 101.660891, 36.5641 ], [ 101.660483, 36.560293 ], [ 101.658236, 36.560629 ], [ 101.656532, 36.562993 ], [ 101.654149, 36.56293 ], [ 101.657922, 36.557668 ], [ 101.65255, 36.558639 ], [ 101.650951, 36.557581 ], [ 101.652069, 36.555367 ], [ 101.653647, 36.555019 ], [ 101.65094, 36.553662 ], [ 101.648672, 36.555193 ], [ 101.647951, 36.553501 ], [ 101.645505, 36.55309 ], [ 101.646184, 36.549669 ], [ 101.645714, 36.547541 ], [ 101.646864, 36.54448 ], [ 101.644115, 36.544008 ], [ 101.640874, 36.54198 ], [ 101.641585, 36.540362 ], [ 101.638606, 36.538744 ], [ 101.638073, 36.533468 ], [ 101.634948, 36.534737 ], [ 101.633641, 36.532049 ], [ 101.634091, 36.52915 ], [ 101.630631, 36.529411 ], [ 101.630913, 36.526984 ], [ 101.62876, 36.522641 ], [ 101.626858, 36.522143 ], [ 101.624746, 36.524396 ], [ 101.625311, 36.527532 ], [ 101.623137, 36.528328 ], [ 101.621977, 36.525105 ], [ 101.618141, 36.52518 ], [ 101.621663, 36.522902 ], [ 101.620545, 36.521272 ], [ 101.622102, 36.515185 ], [ 101.62044, 36.515185 ], [ 101.618046, 36.51714 ], [ 101.61928, 36.511999 ], [ 101.624945, 36.511302 ], [ 101.626032, 36.51221 ], [ 101.62991, 36.510667 ], [ 101.63383, 36.510082 ], [ 101.635377, 36.512422 ], [ 101.637018, 36.511152 ], [ 101.638418, 36.512459 ], [ 101.637101, 36.51348 ], [ 101.638512, 36.514712 ], [ 101.641575, 36.513169 ], [ 101.641878, 36.515086 ], [ 101.643832, 36.516766 ], [ 101.644, 36.518658 ], [ 101.652006, 36.527071 ], [ 101.654504, 36.528341 ], [ 101.641146, 36.51109 ], [ 101.636223, 36.503932 ], [ 101.641711, 36.498641 ], [ 101.651546, 36.493225 ], [ 101.653689, 36.497508 ], [ 101.657891, 36.497471 ], [ 101.659365, 36.50072 ], [ 101.663316, 36.496649 ], [ 101.662344, 36.499214 ], [ 101.664633, 36.500596 ], [ 101.663598, 36.504219 ], [ 101.666849, 36.504679 ], [ 101.666493, 36.50631 ], [ 101.672597, 36.509621 ], [ 101.674218, 36.512895 ], [ 101.676151, 36.512609 ], [ 101.677447, 36.504144 ], [ 101.680698, 36.498467 ], [ 101.681472, 36.494832 ], [ 101.68421, 36.49086 ], [ 101.686395, 36.489702 ], [ 101.689499, 36.485655 ], [ 101.692279, 36.484509 ], [ 101.695729, 36.48182 ], [ 101.698708, 36.481894 ], [ 101.701394, 36.480512 ], [ 101.703955, 36.477835 ], [ 101.706599, 36.472455 ], [ 101.711522, 36.47451 ], [ 101.713571, 36.477822 ], [ 101.714689, 36.481745 ], [ 101.716905, 36.483575 ], [ 101.719111, 36.483401 ], [ 101.722675, 36.487535 ], [ 101.725999, 36.488419 ], [ 101.729908, 36.487846 ], [ 101.733848, 36.489552 ], [ 101.736273, 36.485667 ], [ 101.738667, 36.484049 ], [ 101.739409, 36.480923 ], [ 101.744625, 36.483115 ], [ 101.749757, 36.488706 ], [ 101.754628, 36.492578 ], [ 101.760648, 36.496089 ], [ 101.762488, 36.496637 ], [ 101.764568, 36.499177 ], [ 101.770589, 36.504617 ], [ 101.774278, 36.506484 ], [ 101.777017, 36.50936 ], [ 101.777247, 36.511352 ], [ 101.780132, 36.514078 ], [ 101.785013, 36.516729 ], [ 101.787187, 36.521135 ], [ 101.786633, 36.522479 ], [ 101.788044, 36.524558 ], [ 101.791964, 36.527445 ], [ 101.79142, 36.531041 ], [ 101.794504, 36.534003 ], [ 101.796636, 36.534513 ], [ 101.798915, 36.536952 ], [ 101.798455, 36.538993 ], [ 101.800514, 36.541034 ] ] ] ] } },
{ "type": "Feature", "properties": { "POLY_ID": 3, "code": 3, "adcode": 630104, "name": "", "center": "(2:101.763649,36.628323)", "centroid": "(2:101.698025,36.626988)", "childrenNum": 0, "level": "district", "parent": { "adcode": 630100 }, "subFeatureIndex": 2, "acroutes": "(3:100000,630000,630100)", "incdence": 1124.024200, "CL": 0 }, "geometry": { "type": "MultiPolygon", "coordinates": [ [ [ [ 101.782013, 36.632871 ], [ 101.778752, 36.634536 ], [ 101.773526, 36.636189 ], [ 101.770923, 36.63481 ], [ 101.767317, 36.635717 ], [ 101.763951, 36.640402 ], [ 101.760899, 36.640999 ], [ 101.757607, 36.640278 ], [ 101.750698, 36.641583 ], [ 101.745346, 36.645435 ], [ 101.743256, 36.644901 ], [ 101.739639, 36.646777 ], [ 101.738615, 36.648976 ], [ 101.73411, 36.648144 ], [ 101.729124, 36.65007 ], [ 101.724305, 36.649436 ], [ 101.720731, 36.653064 ], [ 101.715578, 36.652344 ], [ 101.711209, 36.653524 ], [ 101.709756, 36.654866 ], [ 101.703652, 36.653971 ], [ 101.695509, 36.65371 ], [ 101.693241, 36.655027 ], [ 101.691391, 36.653922 ], [ 101.685025, 36.654766 ], [ 101.678221, 36.654096 ], [ 101.6759, 36.653325 ], [ 101.671061, 36.650157 ], [ 101.665772, 36.650641 ], [ 101.66248, 36.650368 ], [ 101.656145, 36.652281 ], [ 101.652529, 36.651648 ], [ 101.650459, 36.649424 ], [ 101.647972, 36.649138 ], [ 101.637885, 36.64336 ], [ 101.635429, 36.642477 ], [ 101.622029, 36.642229 ], [ 101.631175, 36.640477 ], [ 101.633662, 36.635829 ], [ 101.638167, 36.631914 ], [ 101.643331, 36.629416 ], [ 101.647846, 36.62642 ], [ 101.646581, 36.621846 ], [ 101.643017, 36.615569 ], [ 101.642202, 36.61266 ], [ 101.642683, 36.604592 ], [ 101.645191, 36.600451 ], [ 101.653825, 36.597815 ], [ 101.660274, 36.597094 ], [ 101.670915, 36.601608 ], [ 101.677479, 36.603286 ], [ 101.680573, 36.601148 ], [ 101.681179, 36.597828 ], [ 101.679611, 36.595963 ], [ 101.682799, 36.590019 ], [ 101.685747, 36.589049 ], [ 101.689102, 36.589484 ], [ 101.692321, 36.591113 ], [ 101.695196, 36.593911 ], [ 101.70014, 36.59513 ], [ 101.701582, 36.598997 ], [ 101.701101, 36.599904 ], [ 101.704404, 36.601235 ], [ 101.707132, 36.601347 ], [ 101.710038, 36.60402 ], [ 101.712285, 36.604169 ], [ 101.7131, 36.609303 ], [ 101.715933, 36.606631 ], [ 101.718494, 36.60714 ], [ 101.721515, 36.61128 ], [ 101.724128, 36.61261 ], [ 101.725487, 36.618925 ], [ 101.728497, 36.618714 ], [ 101.730943, 36.617496 ], [ 101.736002, 36.617247 ], [ 101.744374, 36.614351 ], [ 101.750478, 36.611864 ], [ 101.75074, 36.613543 ], [ 101.752914, 36.612996 ], [ 101.759927, 36.619137 ], [ 101.760638, 36.613157 ], [ 101.766042, 36.611827 ], [ 101.769376, 36.618726 ], [ 101.773975, 36.624805 ], [ 101.779484, 36.629366 ], [ 101.782013, 36.632871 ] ] ] ] } },
{ "type": "Feature", "properties": { "POLY_ID": 4, "code": 4, "adcode": 630105, "name": "", "center": "(2:101.761297,36.648448)", "centroid": "(2:101.699377,36.680565)", "childrenNum": 0, "level": "district", "parent": { "adcode": 630100 }, "subFeatureIndex": 3, "acroutes": "(3:100000,630000,630100)", "incdence": 749.364100, "CL": 1 }, "geometry": { "type": "MultiPolygon", "coordinates": [ [ [ [ 101.784605, 36.717771 ], [ 101.77964, 36.718342 ], [ 101.772177, 36.716294 ], [ 101.768624, 36.716046 ], [ 101.763993, 36.719087 ], [ 101.764882, 36.724835 ], [ 101.766084, 36.72759 ], [ 101.765289, 36.731898 ], [ 101.768007, 36.739034 ], [ 101.767652, 36.741343 ], [ 101.769157, 36.743738 ], [ 101.769031, 36.750911 ], [ 101.77015, 36.75338 ], [ 101.768665, 36.755465 ], [ 101.76023, 36.756234 ], [ 101.755757, 36.755936 ], [ 101.74913, 36.754224 ], [ 101.743506, 36.754385 ], [ 101.73318, 36.757611 ], [ 101.727149, 36.758058 ], [ 101.724661, 36.753095 ], [ 101.723804, 36.747784 ], [ 101.723041, 36.738017 ], [ 101.721954, 36.730756 ], [ 101.729302, 36.715822 ], [ 101.72719, 36.706895 ], [ 101.728936, 36.704884 ], [ 101.727546, 36.690939 ], [ 101.728319, 36.685449 ], [ 101.731695, 36.67637 ], [ 101.729762, 36.675587 ], [ 101.727284, 36.676519 ], [ 101.715745, 36.685015 ], [ 101.710237, 36.687573 ], [ 101.709411, 36.689871 ], [ 101.709745, 36.693472 ], [ 101.705585, 36.696999 ], [ 101.702115, 36.697707 ], [ 101.693335, 36.695136 ], [ 101.687137, 36.694254 ], [ 101.683081, 36.694391 ], [ 101.675064, 36.695596 ], [ 101.670862, 36.695447 ], [ 101.668929, 36.694379 ], [ 101.663431, 36.687089 ], [ 101.663546, 36.684965 ], [ 101.660818, 36.679699 ], [ 101.657546, 36.678556 ], [ 101.654724, 36.679674 ], [ 101.651797, 36.684071 ], [ 101.648682, 36.685574 ], [ 101.64471, 36.686058 ], [ 101.640864, 36.684816 ], [ 101.633809, 36.683549 ], [ 101.626022, 36.686356 ], [ 101.617785, 36.686927 ], [ 101.606706, 36.68694 ], [ 101.601814, 36.687548 ], [ 101.597288, 36.68884 ], [ 101.591079, 36.69187 ], [ 101.58509, 36.695919 ], [ 101.574366, 36.706088 ], [ 101.57238, 36.706039 ], [ 101.57007, 36.702351 ], [ 101.568596, 36.697607 ], [ 101.565481, 36.690653 ], [ 101.563819, 36.687921 ], [ 101.564478, 36.684257 ], [ 101.567269, 36.679823 ], [ 101.572223, 36.6736 ], [ 101.572976, 36.6697 ], [ 101.571178, 36.661538 ], [ 101.570237, 36.653015 ], [ 101.572505, 36.647933 ], [ 101.575547, 36.646727 ], [ 101.579968, 36.646976 ], [ 101.586512, 36.645671 ], [ 101.588968, 36.643695 ], [ 101.590358, 36.644068 ], [ 101.595083, 36.642937 ], [ 101.597811, 36.641458 ], [ 101.605556, 36.642378 ], [ 101.61004, 36.641322 ], [ 101.611785, 36.642229 ], [ 101.616959, 36.642701 ], [ 101.619322, 36.641583 ], [ 101.622029, 36.642229 ], [ 101.635429, 36.642477 ], [ 101.637885, 36.64336 ], [ 101.647972, 36.649138 ], [ 101.650459, 36.649424 ], [ 101.652529, 36.651648 ], [ 101.656145, 36.652281 ], [ 101.66248, 36.650368 ], [ 101.665772, 36.650641 ], [ 101.671061, 36.650157 ], [ 101.6759, 36.653325 ], [ 101.678221, 36.654096 ], [ 101.685025, 36.654766 ], [ 101.691391, 36.653922 ], [ 101.693241, 36.655027 ], [ 101.695509, 36.65371 ], [ 101.703652, 36.653971 ], [ 101.709756, 36.654866 ], [ 101.711209, 36.653524 ], [ 101.715578, 36.652344 ], [ 101.720731, 36.653064 ], [ 101.724305, 36.649436 ], [ 101.729124, 36.65007 ], [ 101.73411, 36.648144 ], [ 101.738615, 36.648976 ], [ 101.739639, 36.646777 ], [ 101.743256, 36.644901 ], [ 101.745346, 36.645435 ], [ 101.750698, 36.641583 ], [ 101.757607, 36.640278 ], [ 101.760899, 36.640999 ], [ 101.763951, 36.640402 ], [ 101.767317, 36.635717 ], [ 101.770923, 36.63481 ], [ 101.773526, 36.636189 ], [ 101.778752, 36.634536 ], [ 101.782013, 36.632871 ], [ 101.790197, 36.630696 ], [ 101.792978, 36.629565 ], [ 101.79581, 36.634039 ], [ 101.800462, 36.642975 ], [ 101.802876, 36.64966 ], [ 101.801486, 36.652766 ], [ 101.801831, 36.657227 ], [ 101.803315, 36.662295 ], [ 101.806179, 36.664904 ], [ 101.806064, 36.666967 ], [ 101.803994, 36.670358 ], [ 101.802385, 36.671526 ], [ 101.798173, 36.669563 ], [ 101.795497, 36.665588 ], [ 101.791702, 36.662097 ], [ 101.790072, 36.661873 ], [ 101.781585, 36.668085 ], [ 101.775606, 36.676544 ], [ 101.776714, 36.679637 ], [ 101.779944, 36.682804 ], [ 101.7817, 36.686393 ], [ 101.781417, 36.690082 ], [ 101.785055, 36.698824 ], [ 101.789936, 36.703294 ], [ 101.79095, 36.705927 ], [ 101.788849, 36.712073 ], [ 101.784605, 36.717771 ] ] ] ] } },
{ "type": "Feature", "properties": { "POLY_ID": 5, "code": 5, "adcode": 630106, "name": "", "center": "(2:101.569475,36.500419)", "centroid": "(2:101.524222,36.60139)", "childrenNum": 0, "level": "district", "parent": { "adcode": 630100 }, "subFeatureIndex": 4, "acroutes": "(3:100000,630000,630100)", "incdence": 325.819000, "CL": 1 }, "geometry": { "type": "MultiPolygon", "coordinates": [ [ [ [ 101.679611, 36.595963 ], [ 101.681179, 36.597828 ], [ 101.680573, 36.601148 ], [ 101.677479, 36.603286 ], [ 101.670915, 36.601608 ], [ 101.660274, 36.597094 ], [ 101.653825, 36.597815 ], [ 101.645191, 36.600451 ], [ 101.642683, 36.604592 ], [ 101.642202, 36.61266 ], [ 101.643017, 36.615569 ], [ 101.646581, 36.621846 ], [ 101.647846, 36.62642 ], [ 101.643331, 36.629416 ], [ 101.638167, 36.631914 ], [ 101.633662, 36.635829 ], [ 101.631175, 36.640477 ], [ 101.622029, 36.642229 ], [ 101.619322, 36.641583 ], [ 101.616959, 36.642701 ], [ 101.611785, 36.642229 ], [ 101.61004, 36.641322 ], [ 101.605556, 36.642378 ], [ 101.597811, 36.641458 ], [ 101.595083, 36.642937 ], [ 101.590358, 36.644068 ], [ 101.588968, 36.643695 ], [ 101.586512, 36.645671 ], [ 101.579968, 36.646976 ], [ 101.575547, 36.646727 ], [ 101.572505, 36.647933 ], [ 101.570237, 36.653015 ], [ 101.571178, 36.661538 ], [ 101.572976, 36.6697 ], [ 101.572223, 36.6736 ], [ 101.567269, 36.679823 ], [ 101.564478, 36.684257 ], [ 101.563819, 36.687921 ], [ 101.565481, 36.690653 ], [ 101.568596, 36.697607 ], [ 101.57007, 36.702351 ], [ 101.57238, 36.706039 ], [ 101.574366, 36.706088 ], [ 101.58509, 36.695919 ], [ 101.591079, 36.69187 ], [ 101.597288, 36.68884 ], [ 101.601814, 36.687548 ], [ 101.606706, 36.68694 ], [ 101.617785, 36.686927 ], [ 101.626022, 36.686356 ], [ 101.633809, 36.683549 ], [ 101.640864, 36.684816 ], [ 101.64471, 36.686058 ], [ 101.648682, 36.685574 ], [ 101.651797, 36.684071 ], [ 101.654724, 36.679674 ], [ 101.657546, 36.678556 ], [ 101.660818, 36.679699 ], [ 101.663546, 36.684965 ], [ 101.663431, 36.687089 ], [ 101.668929, 36.694379 ], [ 101.670862, 36.695447 ], [ 101.675064, 36.695596 ], [ 101.683081, 36.694391 ], [ 101.687137, 36.694254 ], [ 101.693335, 36.695136 ], [ 101.702115, 36.697707 ], [ 101.705585, 36.696999 ], [ 101.709745, 36.693472 ], [ 101.709411, 36.689871 ], [ 101.710237, 36.687573 ], [ 101.715745, 36.685015 ], [ 101.727284, 36.676519 ], [ 101.729762, 36.675587 ], [ 101.731695, 36.67637 ], [ 101.728319, 36.685449 ], [ 101.727546, 36.690939 ], [ 101.728936, 36.704884 ], [ 101.72719, 36.706895 ], [ 101.729302, 36.715822 ], [ 101.721954, 36.730756 ], [ 101.723041, 36.738017 ], [ 101.723804, 36.747784 ], [ 101.724661, 36.753095 ], [ 101.727149, 36.758058 ], [ 101.724682, 36.759684 ], [ 101.719142, 36.760689 ], [ 101.70708, 36.75781 ], [ 101.705021, 36.758629 ], [ 101.702596, 36.762984 ], [ 101.700516, 36.768555 ], [ 101.698498, 36.771545 ], [ 101.696669, 36.772363 ], [ 101.692812, 36.772041 ], [ 101.690868, 36.771023 ], [ 101.689844, 36.76822 ], [ 101.687471, 36.766346 ], [ 101.684754, 36.765862 ], [ 101.676663, 36.768319 ], [ 101.665145, 36.769299 ], [ 101.661298, 36.768517 ], [ 101.65486, 36.765701 ], [ 101.651797, 36.766582 ], [ 101.64517, 36.765652 ], [ 101.643749, 36.76652 ], [ 101.641617, 36.772884 ], [ 101.636025, 36.780178 ], [ 101.632638, 36.782895 ], [ 101.623179, 36.789084 ], [ 101.618642, 36.791292 ], [ 101.615162, 36.791999 ], [ 101.606058, 36.791503 ], [ 101.598783, 36.795608 ], [ 101.596232, 36.795633 ], [ 101.58902, 36.792371 ], [ 101.586825, 36.793475 ], [ 101.579885, 36.801325 ], [ 101.576498, 36.809993 ], [ 101.572516, 36.815684 ], [ 101.572819, 36.817172 ], [ 101.577293, 36.823259 ], [ 101.57838, 36.825987 ], [ 101.577721, 36.829718 ], [ 101.575411, 36.834094 ], [ 101.576749, 36.844828 ], [ 101.575735, 36.849872 ], [ 101.57353, 36.855114 ], [ 101.56429, 36.867654 ], [ 101.559314, 36.873428 ], [ 101.556984, 36.874431 ], [ 101.54905, 36.87598 ], [ 101.547848, 36.877083 ], [ 101.548329, 36.881889 ], [ 101.547346, 36.883438 ], [ 101.541138, 36.885965 ], [ 101.538734, 36.887588 ], [ 101.537887, 36.894574 ], [ 101.53679, 36.897905 ], [ 101.534908, 36.900444 ], [ 101.5294, 36.90302 ], [ 101.523358, 36.902166 ], [ 101.521299, 36.903144 ], [ 101.520337, 36.905163 ], [ 101.519355, 36.912209 ], [ 101.517892, 36.915206 ], [ 101.513533, 36.919416 ], [ 101.507659, 36.920332 ], [ 101.501032, 36.925099 ], [ 101.495837, 36.930818 ], [ 101.493433, 36.931574 ], [ 101.489325, 36.931165 ], [ 101.4839, 36.927835 ], [ 101.479981, 36.926795 ], [ 101.475298, 36.926943 ], [ 101.468232, 36.929419 ], [ 101.462128, 36.929878 ], [ 101.459463, 36.934532 ], [ 101.455146, 36.935832 ], [ 101.449742, 36.934557 ], [ 101.447693, 36.936067 ], [ 101.444401, 36.940957 ], [ 101.438223, 36.941687 ], [ 101.435631, 36.946626 ], [ 101.428492, 36.951379 ], [ 101.426517, 36.953334 ], [ 101.41873, 36.956998 ], [ 101.413023, 36.956577 ], [ 101.409323, 36.956998 ], [ 101.406417, 36.958396 ], [ 101.401546, 36.963297 ], [ 101.398358, 36.96514 ], [ 101.397156, 36.967145 ], [ 101.393404, 36.970313 ], [ 101.387697, 36.977266 ], [ 101.384174, 36.982723 ], [ 101.380923, 36.986632 ], [ 101.377443, 36.988945 ], [ 101.373157, 36.988846 ], [ 101.364754, 36.99163 ], [ 101.361001, 36.993819 ], [ 101.357312, 36.997443 ], [ 101.355179, 37.001822 ], [ 101.353016, 37.003999 ], [ 101.346577, 37.004741 ], [ 101.340525, 37.008921 ], [ 101.335456, 37.016094 ], [ 101.328735, 37.019816 ], [ 101.320749, 37.022561 ], [ 101.311844, 37.026802 ], [ 101.302865, 37.034579 ], [ 101.297409, 37.041551 ], [ 101.286141, 37.046372 ], [ 101.272125, 37.056038 ], [ 101.271508, 37.05437 ], [ 101.268498, 37.051243 ], [ 101.265184, 37.049846 ], [ 101.266177, 37.045643 ], [ 101.268759, 37.043294 ], [ 101.26878, 37.037039 ], [ 101.270766, 37.034925 ], [ 101.27248, 37.031105 ], [ 101.272825, 37.02606 ], [ 101.274905, 37.020607 ], [ 101.279201, 37.015525 ], [ 101.284417, 37.00667 ], [ 101.289517, 36.999286 ], [ 101.290646, 36.995872 ], [ 101.28911, 36.990405 ], [ 101.288901, 36.980817 ], [ 101.284187, 36.976685 ], [ 101.281354, 36.97306 ], [ 101.280361, 36.969744 ], [ 101.279671, 36.962307 ], [ 101.283089, 36.958347 ], [ 101.286727, 36.956206 ], [ 101.288629, 36.951787 ], [ 101.288368, 36.944658 ], [ 101.289151, 36.943321 ], [ 101.292632, 36.929902 ], [ 101.29767, 36.925086 ], [ 101.297566, 36.923353 ], [ 101.294388, 36.919837 ], [ 101.293761, 36.917261 ], [ 101.294764, 36.914277 ], [ 101.294148, 36.910191 ], [ 101.291671, 36.905039 ], [ 101.291399, 36.902017 ], [ 101.290009, 36.901113 ], [ 101.285681, 36.900989 ], [ 101.282044, 36.898128 ], [ 101.27849, 36.897868 ], [ 101.275386, 36.899181 ], [ 101.273672, 36.903342 ], [ 101.270222, 36.906215 ], [ 101.265999, 36.906203 ], [ 101.262644, 36.905287 ], [ 101.259958, 36.907454 ], [ 101.255725, 36.907862 ], [ 101.254345, 36.90889 ], [ 101.248805, 36.907652 ], [ 101.244635, 36.908766 ], [ 101.242032, 36.910958 ], [ 101.235186, 36.911392 ], [ 101.230022, 36.91523 ], [ 101.219486, 36.906996 ], [ 101.211208, 36.899317 ], [ 101.208459, 36.895763 ], [ 101.20618, 36.894772 ], [ 101.192216, 36.892096 ], [ 101.186708, 36.89035 ], [ 101.180081, 36.886956 ], [ 101.174562, 36.8793 ], [ 101.169043, 36.870529 ], [ 101.168081, 36.866836 ], [ 101.172754, 36.867741 ], [ 101.178492, 36.867629 ], [ 101.184931, 36.865808 ], [ 101.189498, 36.863652 ], [ 101.193888, 36.862785 ], [ 101.200641, 36.858497 ], [ 101.207686, 36.850331 ], [ 101.214291, 36.845559 ], [ 101.217574, 36.840874 ], [ 101.22189, 36.837193 ], [ 101.226249, 36.835507 ], [ 101.230932, 36.832123 ], [ 101.242074, 36.82895 ], [ 101.249443, 36.826507 ], [ 101.257345, 36.824549 ], [ 101.269877, 36.817023 ], [ 101.276776, 36.805541 ], [ 101.281668, 36.797927 ], [ 101.286047, 36.793549 ], [ 101.288535, 36.792049 ], [ 101.288305, 36.789704 ], [ 101.289852, 36.78736 ], [ 101.295026, 36.783441 ], [ 101.302207, 36.781927 ], [ 101.313788, 36.777834 ], [ 101.321888, 36.773964 ], [ 101.324376, 36.773505 ], [ 101.335999, 36.7741 ], [ 101.341539, 36.772872 ], [ 101.349242, 36.774162 ], [ 101.354939, 36.773852 ], [ 101.36375, 36.77147 ], [ 101.374652, 36.771706 ], [ 101.381979, 36.770354 ], [ 101.386568, 36.767078 ], [ 101.392808, 36.765379 ], [ 101.397553, 36.76312 ], [ 101.404818, 36.757649 ], [ 101.40602, 36.755577 ], [ 101.402811, 36.753194 ], [ 101.395118, 36.752325 ], [ 101.392902, 36.751358 ], [ 101.39146, 36.748565 ], [ 101.39146, 36.739754 ], [ 101.389494, 36.73685 ], [ 101.387791, 36.735994 ], [ 101.384028, 36.736527 ], [ 101.374244, 36.740064 ], [ 101.372164, 36.739158 ], [ 101.371799, 36.737098 ], [ 101.378708, 36.729403 ], [ 101.380673, 36.726175 ], [ 101.383307, 36.718677 ], [ 101.38108, 36.707529 ], [ 101.381028, 36.701059 ], [ 101.38546, 36.696117 ], [ 101.391, 36.695695 ], [ 101.397647, 36.692268 ], [ 101.404943, 36.68966 ], [ 101.405643, 36.688964 ], [ 101.403407, 36.684456 ], [ 101.404013, 36.680345 ], [ 101.405957, 36.675575 ], [ 101.411633, 36.66724 ], [ 101.412887, 36.666196 ], [ 101.419921, 36.665985 ], [ 101.422409, 36.667911 ], [ 101.426235, 36.666519 ], [ 101.426203, 36.663935 ], [ 101.422785, 36.661786 ], [ 101.413263, 36.659165 ], [ 101.394438, 36.658643 ], [ 101.390822, 36.659003 ], [ 101.387216, 36.661028 ], [ 101.385606, 36.663724 ], [ 101.381143, 36.665004 ], [ 101.377443, 36.664283 ], [ 101.37367, 36.664519 ], [ 101.362914, 36.669724 ], [ 101.359632, 36.669339 ], [ 101.351228, 36.658953 ], [ 101.349284, 36.655698 ], [ 101.346953, 36.649473 ], [ 101.347413, 36.645174 ], [ 101.352221, 36.641309 ], [ 101.360656, 36.637855 ], [ 101.361492, 36.635506 ], [ 101.357144, 36.635941 ], [ 101.352942, 36.634797 ], [ 101.345093, 36.630273 ], [ 101.336114, 36.623512 ], [ 101.334442, 36.621473 ], [ 101.334609, 36.617981 ], [ 101.331013, 36.612449 ], [ 101.323707, 36.606046 ], [ 101.32078, 36.603958 ], [ 101.314875, 36.603112 ], [ 101.310401, 36.603249 ], [ 101.308739, 36.601807 ], [ 101.30736, 36.596846 ], [ 101.309095, 36.591797 ], [ 101.306377, 36.588552 ], [ 101.30507, 36.585343 ], [ 101.30091, 36.580157 ], [ 101.300032, 36.576774 ], [ 101.299688, 36.568142 ], [ 101.300304, 36.564473 ], [ 101.299343, 36.560704 ], [ 101.296479, 36.557283 ], [ 101.295789, 36.551274 ], [ 101.296531, 36.544754 ], [ 101.29513, 36.53811 ], [ 101.295622, 36.536218 ], [ 101.294649, 36.529523 ], [ 101.292256, 36.523587 ], [ 101.29328, 36.517575 ], [ 101.297587, 36.513443 ], [ 101.29835, 36.511501 ], [ 101.297681, 36.508239 ], [ 101.298161, 36.505264 ], [ 101.297074, 36.501542 ], [ 101.297743, 36.487398 ], [ 101.294733, 36.482206 ], [ 101.293416, 36.477586 ], [ 101.292747, 36.47243 ], [ 101.291022, 36.470039 ], [ 101.286664, 36.466103 ], [ 101.287207, 36.462155 ], [ 101.291995, 36.456985 ], [ 101.291618, 36.454805 ], [ 101.28612, 36.448539 ], [ 101.28588, 36.446073 ], [ 101.288963, 36.440578 ], [ 101.291002, 36.438385 ], [ 101.294116, 36.43689 ], [ 101.298945, 36.436928 ], [ 101.30391, 36.438061 ], [ 101.30875, 36.440342 ], [ 101.314854, 36.439918 ], [ 101.325568, 36.431582 ], [ 101.327606, 36.428542 ], [ 101.323895, 36.424953 ], [ 101.321805, 36.421576 ], [ 101.320854, 36.418149 ], [ 101.321261, 36.414659 ], [ 101.324491, 36.41087 ], [ 101.328871, 36.409137 ], [ 101.338591, 36.408477 ], [ 101.344288, 36.407131 ], [ 101.346849, 36.405797 ], [ 101.347758, 36.403291 ], [ 101.350183, 36.402157 ], [ 101.353779, 36.40197 ], [ 101.356507, 36.403092 ], [ 101.363384, 36.402269 ], [ 101.365977, 36.402967 ], [ 101.370408, 36.400848 ], [ 101.374652, 36.396647 ], [ 101.37691, 36.392783 ], [ 101.381059, 36.391274 ], [ 101.383108, 36.388968 ], [ 101.384812, 36.384666 ], [ 101.407316, 36.375901 ], [ 101.416984, 36.374068 ], [ 101.432872, 36.373045 ], [ 101.438443, 36.372883 ], [ 101.43791, 36.368718 ], [ 101.438662, 36.366024 ], [ 101.444892, 36.360599 ], [ 101.451059, 36.356084 ], [ 101.455972, 36.353178 ], [ 101.462086, 36.351182 ], [ 101.469121, 36.350047 ], [ 101.482761, 36.346941 ], [ 101.490809, 36.341477 ], [ 101.50007, 36.338134 ], [ 101.503007, 36.336724 ], [ 101.508213, 36.336799 ], [ 101.514108, 36.334166 ], [ 101.520871, 36.333642 ], [ 101.528438, 36.330249 ], [ 101.54142, 36.325383 ], [ 101.547545, 36.324696 ], [ 101.55298, 36.32527 ], [ 101.560788, 36.324334 ], [ 101.569192, 36.32552 ], [ 101.573592, 36.327379 ], [ 101.576216, 36.329363 ], [ 101.579258, 36.329849 ], [ 101.59756, 36.325183 ], [ 101.600716, 36.323785 ], [ 101.60472, 36.320953 ], [ 101.603601, 36.316099 ], [ 101.604584, 36.302071 ], [ 101.604479, 36.298526 ], [ 101.602671, 36.289102 ], [ 101.603225, 36.281998 ], [ 101.611221, 36.283434 ], [ 101.616186, 36.283921 ], [ 101.623586, 36.282722 ], [ 101.625823, 36.281112 ], [ 101.629021, 36.276505 ], [ 101.632993, 36.275793 ], [ 101.638, 36.270162 ], [ 101.64239, 36.270137 ], [ 101.645338, 36.26759 ], [ 101.6454, 36.260509 ], [ 101.646749, 36.255514 ], [ 101.652957, 36.248332 ], [ 101.658654, 36.239377 ], [ 101.661863, 36.235517 ], [ 101.668385, 36.231082 ], [ 101.672493, 36.231219 ], [ 101.675482, 36.232181 ], [ 101.681273, 36.237915 ], [ 101.687241, 36.240351 ], [ 101.69692, 36.24566 ], [ 101.706097, 36.250118 ], [ 101.70962, 36.255239 ], [ 101.710958, 36.260597 ], [ 101.715996, 36.267552 ], [ 101.717261, 36.272172 ], [ 101.716132, 36.278927 ], [ 101.721076, 36.27804 ], [ 101.73272, 36.277554 ], [ 101.73712, 36.278715 ], [ 101.738625, 36.280937 ], [ 101.738218, 36.287067 ], [ 101.738688, 36.290999 ], [ 101.74058, 36.295555 ], [ 101.740987, 36.299387 ], [ 101.743904, 36.30086 ], [ 101.749308, 36.298863 ], [ 101.760021, 36.292135 ], [ 101.767118, 36.289376 ], [ 101.771477, 36.288477 ], [ 101.774383, 36.289014 ], [ 101.780539, 36.291536 ], [ 101.787961, 36.292722 ], [ 101.792758, 36.292797 ], [ 101.81522, 36.292372 ], [ 101.818398, 36.292797 ], [ 101.821523, 36.294307 ], [ 101.820426, 36.297053 ], [ 101.818001, 36.2992 ], [ 101.817907, 36.302408 ], [ 101.82422, 36.306289 ], [ 101.826164, 36.308548 ], [ 101.828558, 36.314302 ], [ 101.829467, 36.318869 ], [ 101.828673, 36.327167 ], [ 101.83508, 36.337173 ], [ 101.840254, 36.344371 ], [ 101.847267, 36.351843 ], [ 101.852368, 36.358703 ], [ 101.856152, 36.366723 ], [ 101.860646, 36.375028 ], [ 101.863563, 36.381749 ], [ 101.863437, 36.383756 ], [ 101.860939, 36.386349 ], [ 101.855148, 36.394889 ], [ 101.853591, 36.400063 ], [ 101.849975, 36.403466 ], [ 101.849807, 36.411879 ], [ 101.850434, 36.415992 ], [ 101.849703, 36.423769 ], [ 101.851344, 36.435146 ], [ 101.85194, 36.442858 ], [ 101.854919, 36.448602 ], [ 101.861786, 36.454531 ], [ 101.865935, 36.454307 ], [ 101.871057, 36.456499 ], [ 101.871663, 36.463413 ], [ 101.869186, 36.467959 ], [ 101.869092, 36.471222 ], [ 101.870733, 36.472853 ], [ 101.879241, 36.479292 ], [ 101.887018, 36.488805 ], [ 101.891941, 36.491968 ], [ 101.89746, 36.496649 ], [ 101.897742, 36.501218 ], [ 101.892955, 36.51226 ], [ 101.891293, 36.514862 ], [ 101.891052, 36.5176 ], [ 101.893457, 36.522604 ], [ 101.893415, 36.524333 ], [ 101.89007, 36.527744 ], [ 101.88614, 36.530295 ], [ 101.883443, 36.533306 ], [ 101.87275, 36.533194 ], [ 101.868287, 36.532149 ], [ 101.866427, 36.531029 ], [ 101.860845, 36.530743 ], [ 101.850612, 36.531726 ], [ 101.847842, 36.531465 ], [ 101.841811, 36.529312 ], [ 101.830115, 36.525839 ], [ 101.823467, 36.525105 ], [ 101.818461, 36.526362 ], [ 101.813841, 36.534153 ], [ 101.810757, 36.536915 ], [ 101.807182, 36.538844 ], [ 101.800514, 36.541034 ], [ 101.798455, 36.538993 ], [ 101.798915, 36.536952 ], [ 101.796636, 36.534513 ], [ 101.794504, 36.534003 ], [ 101.79142, 36.531041 ], [ 101.791964, 36.527445 ], [ 101.788044, 36.524558 ], [ 101.786633, 36.522479 ], [ 101.787187, 36.521135 ], [ 101.785013, 36.516729 ], [ 101.780132, 36.514078 ], [ 101.777247, 36.511352 ], [ 101.777017, 36.50936 ], [ 101.774278, 36.506484 ], [ 101.770589, 36.504617 ], [ 101.764568, 36.499177 ], [ 101.762488, 36.496637 ], [ 101.760648, 36.496089 ], [ 101.754628, 36.492578 ], [ 101.749757, 36.488706 ], [ 101.744625, 36.483115 ], [ 101.739409, 36.480923 ], [ 101.738667, 36.484049 ], [ 101.736273, 36.485667 ], [ 101.733848, 36.489552 ], [ 101.729908, 36.487846 ], [ 101.725999, 36.488419 ], [ 101.722675, 36.487535 ], [ 101.719111, 36.483401 ], [ 101.716905, 36.483575 ], [ 101.714689, 36.481745 ], [ 101.713571, 36.477822 ], [ 101.711522, 36.47451 ], [ 101.706599, 36.472455 ], [ 101.703955, 36.477835 ], [ 101.701394, 36.480512 ], [ 101.698708, 36.481894 ], [ 101.695729, 36.48182 ], [ 101.692279, 36.484509 ], [ 101.689499, 36.485655 ], [ 101.686395, 36.489702 ], [ 101.68421, 36.49086 ], [ 101.681472, 36.494832 ], [ 101.680698, 36.498467 ], [ 101.677447, 36.504144 ], [ 101.676151, 36.512609 ], [ 101.674218, 36.512895 ], [ 101.672597, 36.509621 ], [ 101.666493, 36.50631 ], [ 101.666849, 36.504679 ], [ 101.663598, 36.504219 ], [ 101.664633, 36.500596 ], [ 101.662344, 36.499214 ], [ 101.663316, 36.496649 ], [ 101.659365, 36.50072 ], [ 101.657891, 36.497471 ], [ 101.653689, 36.497508 ], [ 101.651546, 36.493225 ], [ 101.641711, 36.498641 ], [ 101.636223, 36.503932 ], [ 101.641146, 36.51109 ], [ 101.654504, 36.528341 ], [ 101.652006, 36.527071 ], [ 101.644, 36.518658 ], [ 101.643832, 36.516766 ], [ 101.641878, 36.515086 ], [ 101.641575, 36.513169 ], [ 101.638512, 36.514712 ], [ 101.637101, 36.51348 ], [ 101.638418, 36.512459 ], [ 101.637018, 36.511152 ], [ 101.635377, 36.512422 ], [ 101.63383, 36.510082 ], [ 101.62991, 36.510667 ], [ 101.626032, 36.51221 ], [ 101.624945, 36.511302 ], [ 101.61928, 36.511999 ], [ 101.618046, 36.51714 ], [ 101.62044, 36.515185 ], [ 101.622102, 36.515185 ], [ 101.620545, 36.521272 ], [ 101.621663, 36.522902 ], [ 101.618141, 36.52518 ], [ 101.621977, 36.525105 ], [ 101.623137, 36.528328 ], [ 101.625311, 36.527532 ], [ 101.624746, 36.524396 ], [ 101.626858, 36.522143 ], [ 101.62876, 36.522641 ], [ 101.630913, 36.526984 ], [ 101.630631, 36.529411 ], [ 101.634091, 36.52915 ], [ 101.633641, 36.532049 ], [ 101.634948, 36.534737 ], [ 101.638073, 36.533468 ], [ 101.638606, 36.538744 ], [ 101.641585, 36.540362 ], [ 101.640874, 36.54198 ], [ 101.644115, 36.544008 ], [ 101.646864, 36.54448 ], [ 101.645714, 36.547541 ], [ 101.646184, 36.549669 ], [ 101.645505, 36.55309 ], [ 101.647951, 36.553501 ], [ 101.648672, 36.555193 ], [ 101.65094, 36.553662 ], [ 101.653647, 36.555019 ], [ 101.652069, 36.555367 ], [ 101.650951, 36.557581 ], [ 101.65255, 36.558639 ], [ 101.657922, 36.557668 ], [ 101.654149, 36.56293 ], [ 101.656532, 36.562993 ], [ 101.658236, 36.560629 ], [ 101.660483, 36.560293 ], [ 101.660891, 36.5641 ], [ 101.659145, 36.566525 ], [ 101.661748, 36.564883 ], [ 101.66295, 36.565829 ], [ 101.66758, 36.563801 ], [ 101.669462, 36.564324 ], [ 101.667382, 36.565729 ], [ 101.668824, 36.569871 ], [ 101.672211, 36.571973 ], [ 101.674228, 36.57012 ], [ 101.677155, 36.571687 ], [ 101.678315, 36.573566 ], [ 101.674834, 36.574772 ], [ 101.674625, 36.578752 ], [ 101.676893, 36.58012 ], [ 101.677155, 36.584448 ], [ 101.675942, 36.587445 ], [ 101.678681, 36.588303 ], [ 101.679831, 36.590355 ], [ 101.678095, 36.589919 ], [ 101.679256, 36.59212 ], [ 101.677374, 36.592755 ], [ 101.67612, 36.595055 ], [ 101.679611, 36.595963 ] ] ] ] } },
{ "type": "Feature", "properties": { "POLY_ID": 6, "code": 6, "adcode": 630121, "name": "大通回族土族自治县", "center": "(2:101.684183,36.931343)", "centroid": "(2:101.459081,37.131876)", "childrenNum": 0, "level": "district", "parent": { "adcode": 630100 }, "subFeatureIndex": 5, "acroutes": "(3:100000,630000,630100)", "incdence": 186.127700, "CL": 1 }, "geometry": { "type": "MultiPolygon", "coordinates": [ [ [ [ 101.784605, 36.717771 ], [ 101.788974, 36.721558 ], [ 101.788452, 36.724599 ], [ 101.782442, 36.725344 ], [ 101.781114, 36.72697 ], [ 101.780184, 36.7316 ], [ 101.781919, 36.733995 ], [ 101.78609, 36.737669 ], [ 101.788462, 36.740561 ], [ 101.790678, 36.746841 ], [ 101.78956, 36.753082 ], [ 101.78979, 36.759435 ], [ 101.792539, 36.764101 ], [ 101.792204, 36.770614 ], [ 101.793312, 36.773244 ], [ 101.798956, 36.776445 ], [ 101.799552, 36.778491 ], [ 101.7972, 36.782759 ], [ 101.79788, 36.785785 ], [ 101.800535, 36.792842 ], [ 101.800002, 36.795658 ], [ 101.797984, 36.798423 ], [ 101.793134, 36.801226 ], [ 101.790156, 36.806236 ], [ 101.791253, 36.808803 ], [ 101.798256, 36.812547 ], [ 101.798099, 36.815585 ], [ 101.804329, 36.821189 ], [ 101.805447, 36.824102 ], [ 101.805907, 36.831813 ], [ 101.804339, 36.837156 ], [ 101.80111, 36.8393 ], [ 101.801517, 36.842956 ], [ 101.800263, 36.8495 ], [ 101.804967, 36.855907 ], [ 101.804789, 36.863466 ], [ 101.805479, 36.872387 ], [ 101.806743, 36.876438 ], [ 101.807329, 36.881865 ], [ 101.807339, 36.888108 ], [ 101.81082, 36.893731 ], [ 101.809701, 36.899292 ], [ 101.805113, 36.906723 ], [ 101.805656, 36.909522 ], [ 101.807088, 36.91076 ], [ 101.811437, 36.91232 ], [ 101.81382, 36.914636 ], [ 101.815022, 36.919552 ], [ 101.81684, 36.92209 ], [ 101.814551, 36.925668 ], [ 101.826216, 36.931722 ], [ 101.830857, 36.933257 ], [ 101.837588, 36.933022 ], [ 101.83646, 36.938642 ], [ 101.838069, 36.941427 ], [ 101.840944, 36.943792 ], [ 101.84085, 36.947579 ], [ 101.841916, 36.952084 ], [ 101.845877, 36.954832 ], [ 101.848825, 36.958012 ], [ 101.849243, 36.96201 ], [ 101.848386, 36.966774 ], [ 101.843525, 36.969744 ], [ 101.840975, 36.974978 ], [ 101.838613, 36.978256 ], [ 101.831265, 36.981621 ], [ 101.830042, 36.985172 ], [ 101.83046, 36.989069 ], [ 101.835456, 36.995934 ], [ 101.840045, 37.000338 ], [ 101.839543, 37.008043 ], [ 101.841111, 37.01158 ], [ 101.844644, 37.016811 ], [ 101.852305, 37.021732 ], [ 101.855817, 37.026332 ], [ 101.856727, 37.029708 ], [ 101.854824, 37.032638 ], [ 101.855734, 37.034072 ], [ 101.862444, 37.03699 ], [ 101.866855, 37.039759 ], [ 101.869667, 37.042429 ], [ 101.87136, 37.045841 ], [ 101.87389, 37.046681 ], [ 101.879461, 37.045149 ], [ 101.883213, 37.045754 ], [ 101.884551, 37.04746 ], [ 101.885534, 37.056088 ], [ 101.888178, 37.063503 ], [ 101.891199, 37.073278 ], [ 101.892798, 37.07979 ], [ 101.893091, 37.086252 ], [ 101.891784, 37.090094 ], [ 101.888084, 37.096864 ], [ 101.884969, 37.106375 ], [ 101.884405, 37.112674 ], [ 101.884635, 37.122096 ], [ 101.886025, 37.125529 ], [ 101.888774, 37.129913 ], [ 101.893007, 37.132506 ], [ 101.898369, 37.133111 ], [ 101.907546, 37.129209 ], [ 101.909564, 37.131098 ], [ 101.910003, 37.139778 ], [ 101.911602, 37.143939 ], [ 101.914497, 37.14816 ], [ 101.906836, 37.150358 ], [ 101.896644, 37.154752 ], [ 101.891376, 37.158196 ], [ 101.888931, 37.162392 ], [ 101.887133, 37.167946 ], [ 101.885649, 37.170304 ], [ 101.87921, 37.175437 ], [ 101.875625, 37.177486 ], [ 101.870932, 37.1793 ], [ 101.861065, 37.181459 ], [ 101.852744, 37.181545 ], [ 101.841508, 37.185913 ], [ 101.832195, 37.191231 ], [ 101.828349, 37.195574 ], [ 101.826488, 37.196721 ], [ 101.816527, 37.200508 ], [ 101.813109, 37.201211 ], [ 101.810768, 37.203 ], [ 101.810402, 37.208724 ], [ 101.80666, 37.213448 ], [ 101.798936, 37.21996 ], [ 101.79487, 37.220502 ], [ 101.783508, 37.21938 ], [ 101.778574, 37.219343 ], [ 101.762237, 37.220539 ], [ 101.760377, 37.221921 ], [ 101.760324, 37.223931 ], [ 101.762237, 37.230257 ], [ 101.761255, 37.232045 ], [ 101.752694, 37.234536 ], [ 101.751273, 37.235978 ], [ 101.752799, 37.239234 ], [ 101.745252, 37.24218 ], [ 101.743684, 37.243216 ], [ 101.74221, 37.247741 ], [ 101.738353, 37.248739 ], [ 101.730608, 37.246643 ], [ 101.729668, 37.245793 ], [ 101.729553, 37.240602 ], [ 101.724368, 37.236213 ], [ 101.720344, 37.234684 ], [ 101.716654, 37.235103 ], [ 101.705397, 37.23879 ], [ 101.695603, 37.241404 ], [ 101.690607, 37.245078 ], [ 101.684879, 37.245953 ], [ 101.682088, 37.247667 ], [ 101.678817, 37.252253 ], [ 101.677615, 37.252549 ], [ 101.669483, 37.250108 ], [ 101.657588, 37.251168 ], [ 101.649508, 37.252955 ], [ 101.646289, 37.254632 ], [ 101.641481, 37.255088 ], [ 101.636955, 37.254139 ], [ 101.628258, 37.250046 ], [ 101.626544, 37.250219 ], [ 101.621788, 37.25653 ], [ 101.615308, 37.262891 ], [ 101.611733, 37.26474 ], [ 101.602065, 37.26437 ], [ 101.596912, 37.264727 ], [ 101.593055, 37.266403 ], [ 101.591142, 37.268018 ], [ 101.580282, 37.271321 ], [ 101.576571, 37.271863 ], [ 101.573164, 37.27365 ], [ 101.570331, 37.280749 ], [ 101.568774, 37.282301 ], [ 101.565764, 37.281118 ], [ 101.558949, 37.277274 ], [ 101.552155, 37.276214 ], [ 101.543239, 37.276608 ], [ 101.540249, 37.277939 ], [ 101.54328, 37.28325 ], [ 101.542016, 37.287255 ], [ 101.535128, 37.293982 ], [ 101.532076, 37.297716 ], [ 101.531375, 37.300635 ], [ 101.535378, 37.313779 ], [ 101.535201, 37.322574 ], [ 101.532797, 37.32516 ], [ 101.526588, 37.326404 ], [ 101.519731, 37.326157 ], [ 101.510826, 37.32947 ], [ 101.502924, 37.333694 ], [ 101.500718, 37.336219 ], [ 101.497666, 37.337844 ], [ 101.491876, 37.337536 ], [ 101.484371, 37.333694 ], [ 101.482071, 37.334101 ], [ 101.476187, 37.339974 ], [ 101.471619, 37.342227 ], [ 101.466696, 37.342991 ], [ 101.458836, 37.342067 ], [ 101.455606, 37.340479 ], [ 101.451164, 37.339235 ], [ 101.445749, 37.339211 ], [ 101.440878, 37.339974 ], [ 101.437523, 37.341242 ], [ 101.432746, 37.345835 ], [ 101.424228, 37.345404 ], [ 101.419148, 37.347423 ], [ 101.414998, 37.348408 ], [ 101.408267, 37.348778 ], [ 101.402748, 37.350378 ], [ 101.395724, 37.350637 ], [ 101.388752, 37.349159 ], [ 101.386244, 37.347263 ], [ 101.374903, 37.34597 ], [ 101.366855, 37.345921 ], [ 101.35358, 37.346894 ], [ 101.348908, 37.346943 ], [ 101.343817, 37.350784 ], [ 101.340232, 37.35289 ], [ 101.336271, 37.353234 ], [ 101.329519, 37.352606 ], [ 101.326498, 37.353801 ], [ 101.32192, 37.359353 ], [ 101.315836, 37.36952 ], [ 101.311237, 37.368843 ], [ 101.301977, 37.375022 ], [ 101.294879, 37.377532 ], [ 101.29027, 37.378739 ], [ 101.285336, 37.383538 ], [ 101.281594, 37.3836 ], [ 101.274759, 37.379428 ], [ 101.269815, 37.380105 ], [ 101.268435, 37.379071 ], [ 101.26693, 37.375022 ], [ 101.259467, 37.372326 ], [ 101.253289, 37.365877 ], [ 101.249976, 37.365532 ], [ 101.245471, 37.366923 ], [ 101.237517, 37.370874 ], [ 101.233367, 37.371169 ], [ 101.224117, 37.368659 ], [ 101.221242, 37.36856 ], [ 101.216894, 37.371539 ], [ 101.213737, 37.378012 ], [ 101.210947, 37.378812 ], [ 101.204717, 37.377102 ], [ 101.197557, 37.376376 ], [ 101.181952, 37.376585 ], [ 101.175158, 37.374886 ], [ 101.17151, 37.375748 ], [ 101.168782, 37.378726 ], [ 101.163702, 37.377766 ], [ 101.161131, 37.378283 ], [ 101.151107, 37.383403 ], [ 101.14888, 37.38392 ], [ 101.140863, 37.380252 ], [ 101.136003, 37.379231 ], [ 101.129773, 37.377262 ], [ 101.125258, 37.377249 ], [ 101.120168, 37.379649 ], [ 101.116353, 37.384978 ], [ 101.113447, 37.386565 ], [ 101.108419, 37.386258 ], [ 101.099671, 37.384941 ], [ 101.091894, 37.384412 ], [ 101.085863, 37.385015 ], [ 101.081619, 37.388128 ], [ 101.080929, 37.391955 ], [ 101.081557, 37.396471 ], [ 101.077031, 37.398907 ], [ 101.072787, 37.402339 ], [ 101.069766, 37.402905 ], [ 101.066536, 37.402499 ], [ 101.058342, 37.398882 ], [ 101.057108, 37.398808 ], [ 101.032629, 37.408355 ], [ 101.019584, 37.413854 ], [ 101.018424, 37.415269 ], [ 101.018497, 37.418873 ], [ 101.015759, 37.422132 ], [ 101.008902, 37.426044 ], [ 101.003634, 37.429856 ], [ 101.000969, 37.429155 ], [ 100.993621, 37.428442 ], [ 100.989074, 37.429905 ], [ 100.984956, 37.433669 ], [ 100.980336, 37.441084 ], [ 100.977597, 37.444797 ], [ 100.965702, 37.448511 ], [ 100.963674, 37.449765 ], [ 100.963601, 37.452851 ], [ 100.96518, 37.457486 ], [ 100.968984, 37.461223 ], [ 100.973594, 37.462723 ], [ 100.973447, 37.463411 ], [ 100.964803, 37.46378 ], [ 100.960831, 37.464677 ], [ 100.954121, 37.47032 ], [ 100.948038, 37.469201 ], [ 100.944902, 37.465489 ], [ 100.939665, 37.461801 ], [ 100.939676, 37.456429 ], [ 100.937449, 37.45413 ], [ 100.92753, 37.451462 ], [ 100.92359, 37.446371 ], [ 100.916994, 37.44133 ], [ 100.916492, 37.439498 ], [ 100.917506, 37.436067 ], [ 100.916576, 37.433779 ], [ 100.911705, 37.43084 ], [ 100.90719, 37.429414 ], [ 100.902423, 37.433853 ], [ 100.899476, 37.435046 ], [ 100.890874, 37.43464 ], [ 100.887644, 37.433091 ], [ 100.882355, 37.428909 ], [ 100.876752, 37.422612 ], [ 100.877014, 37.421308 ], [ 100.880735, 37.417114 ], [ 100.881393, 37.415527 ], [ 100.881404, 37.410668 ], [ 100.882376, 37.396077 ], [ 100.885773, 37.391955 ], [ 100.882407, 37.389728 ], [ 100.881195, 37.387673 ], [ 100.881226, 37.379206 ], [ 100.882156, 37.376745 ], [ 100.881236, 37.374751 ], [ 100.878383, 37.372339 ], [ 100.877024, 37.369483 ], [ 100.877693, 37.362787 ], [ 100.875843, 37.35758 ], [ 100.869979, 37.354256 ], [ 100.870638, 37.351166 ], [ 100.875007, 37.348421 ], [ 100.880682, 37.346943 ], [ 100.887362, 37.34272 ], [ 100.896267, 37.337635 ], [ 100.898796, 37.335307 ], [ 100.900573, 37.331096 ], [ 100.899789, 37.325923 ], [ 100.901869, 37.321219 ], [ 100.904911, 37.319199 ], [ 100.910838, 37.317548 ], [ 100.914141, 37.308643 ], [ 100.917266, 37.304491 ], [ 100.916032, 37.289904 ], [ 100.916649, 37.288167 ], [ 100.927217, 37.282585 ], [ 100.931188, 37.279295 ], [ 100.932244, 37.27651 ], [ 100.929673, 37.272307 ], [ 100.931136, 37.26771 ], [ 100.932035, 37.261387 ], [ 100.935129, 37.25923 ], [ 100.936174, 37.25669 ], [ 100.941202, 37.255741 ], [ 100.945435, 37.24975 ], [ 100.946919, 37.248826 ], [ 100.95247, 37.247691 ], [ 100.954037, 37.245324 ], [ 100.957487, 37.242957 ], [ 100.962002, 37.241589 ], [ 100.964908, 37.242415 ], [ 100.966591, 37.246113 ], [ 100.970176, 37.252055 ], [ 100.972632, 37.253264 ], [ 100.976144, 37.253374 ], [ 100.979458, 37.251797 ], [ 100.981381, 37.248875 ], [ 100.984757, 37.246865 ], [ 100.988018, 37.247519 ], [ 100.993307, 37.249701 ], [ 101.002369, 37.249023 ], [ 101.007386, 37.24922 ], [ 101.011609, 37.247469 ], [ 101.016814, 37.242217 ], [ 101.019563, 37.240146 ], [ 101.026974, 37.23641 ], [ 101.028699, 37.234869 ], [ 101.02849, 37.231428 ], [ 101.031155, 37.229098 ], [ 101.038764, 37.225115 ], [ 101.049185, 37.220354 ], [ 101.054433, 37.2207 ], [ 101.057798, 37.222204 ], [ 101.064331, 37.227199 ], [ 101.069066, 37.229776 ], [ 101.07401, 37.230701 ], [ 101.077167, 37.230084 ], [ 101.095521, 37.223117 ], [ 101.098239, 37.221526 ], [ 101.110907, 37.216617 ], [ 101.128875, 37.210364 ], [ 101.132585, 37.208058 ], [ 101.134372, 37.20543 ], [ 101.135731, 37.197942 ], [ 101.138229, 37.19165 ], [ 101.142661, 37.18558 ], [ 101.150072, 37.178349 ], [ 101.15279, 37.174919 ], [ 101.154723, 37.165355 ], [ 101.15672, 37.157863 ], [ 101.157932, 37.147222 ], [ 101.159855, 37.145099 ], [ 101.165782, 37.141655 ], [ 101.167642, 37.135642 ], [ 101.174405, 37.12448 ], [ 101.176412, 37.122529 ], [ 101.181398, 37.12143 ], [ 101.184324, 37.119367 ], [ 101.188673, 37.114958 ], [ 101.191537, 37.113118 ], [ 101.197735, 37.110648 ], [ 101.206504, 37.109191 ], [ 101.210225, 37.109759 ], [ 101.219998, 37.110253 ], [ 101.22351, 37.109796 ], [ 101.224995, 37.108647 ], [ 101.22927, 37.101372 ], [ 101.231266, 37.098852 ], [ 101.229061, 37.09485 ], [ 101.229562, 37.093713 ], [ 101.236984, 37.089353 ], [ 101.240255, 37.085115 ], [ 101.238761, 37.082545 ], [ 101.243391, 37.075206 ], [ 101.247248, 37.07355 ], [ 101.253383, 37.07177 ], [ 101.258306, 37.06684 ], [ 101.265101, 37.065246 ], [ 101.270086, 37.061106 ], [ 101.272041, 37.058251 ], [ 101.272125, 37.056038 ], [ 101.286141, 37.046372 ], [ 101.297409, 37.041551 ], [ 101.302865, 37.034579 ], [ 101.311844, 37.026802 ], [ 101.320749, 37.022561 ], [ 101.328735, 37.019816 ], [ 101.335456, 37.016094 ], [ 101.340525, 37.008921 ], [ 101.346577, 37.004741 ], [ 101.353016, 37.003999 ], [ 101.355179, 37.001822 ], [ 101.357312, 36.997443 ], [ 101.361001, 36.993819 ], [ 101.364754, 36.99163 ], [ 101.373157, 36.988846 ], [ 101.377443, 36.988945 ], [ 101.380923, 36.986632 ], [ 101.384174, 36.982723 ], [ 101.387697, 36.977266 ], [ 101.393404, 36.970313 ], [ 101.397156, 36.967145 ], [ 101.398358, 36.96514 ], [ 101.401546, 36.963297 ], [ 101.406417, 36.958396 ], [ 101.409323, 36.956998 ], [ 101.413023, 36.956577 ], [ 101.41873, 36.956998 ], [ 101.426517, 36.953334 ], [ 101.428492, 36.951379 ], [ 101.435631, 36.946626 ], [ 101.438223, 36.941687 ], [ 101.444401, 36.940957 ], [ 101.447693, 36.936067 ], [ 101.449742, 36.934557 ], [ 101.455146, 36.935832 ], [ 101.459463, 36.934532 ], [ 101.462128, 36.929878 ], [ 101.468232, 36.929419 ], [ 101.475298, 36.926943 ], [ 101.479981, 36.926795 ], [ 101.4839, 36.927835 ], [ 101.489325, 36.931165 ], [ 101.493433, 36.931574 ], [ 101.495837, 36.930818 ], [ 101.501032, 36.925099 ], [ 101.507659, 36.920332 ], [ 101.513533, 36.919416 ], [ 101.517892, 36.915206 ], [ 101.519355, 36.912209 ], [ 101.520337, 36.905163 ], [ 101.521299, 36.903144 ], [ 101.523358, 36.902166 ], [ 101.5294, 36.90302 ], [ 101.534908, 36.900444 ], [ 101.53679, 36.897905 ], [ 101.537887, 36.894574 ], [ 101.538734, 36.887588 ], [ 101.541138, 36.885965 ], [ 101.547346, 36.883438 ], [ 101.548329, 36.881889 ], [ 101.547848, 36.877083 ], [ 101.54905, 36.87598 ], [ 101.556984, 36.874431 ], [ 101.559314, 36.873428 ], [ 101.56429, 36.867654 ], [ 101.57353, 36.855114 ], [ 101.575735, 36.849872 ], [ 101.576749, 36.844828 ], [ 101.575411, 36.834094 ], [ 101.577721, 36.829718 ], [ 101.57838, 36.825987 ], [ 101.577293, 36.823259 ], [ 101.572819, 36.817172 ], [ 101.572516, 36.815684 ], [ 101.576498, 36.809993 ], [ 101.579885, 36.801325 ], [ 101.586825, 36.793475 ], [ 101.58902, 36.792371 ], [ 101.596232, 36.795633 ], [ 101.598783, 36.795608 ], [ 101.606058, 36.791503 ], [ 101.615162, 36.791999 ], [ 101.618642, 36.791292 ], [ 101.623179, 36.789084 ], [ 101.632638, 36.782895 ], [ 101.636025, 36.780178 ], [ 101.641617, 36.772884 ], [ 101.643749, 36.76652 ], [ 101.64517, 36.765652 ], [ 101.651797, 36.766582 ], [ 101.65486, 36.765701 ], [ 101.661298, 36.768517 ], [ 101.665145, 36.769299 ], [ 101.676663, 36.768319 ], [ 101.684754, 36.765862 ], [ 101.687471, 36.766346 ], [ 101.689844, 36.76822 ], [ 101.690868, 36.771023 ], [ 101.692812, 36.772041 ], [ 101.696669, 36.772363 ], [ 101.698498, 36.771545 ], [ 101.700516, 36.768555 ], [ 101.702596, 36.762984 ], [ 101.705021, 36.758629 ], [ 101.70708, 36.75781 ], [ 101.719142, 36.760689 ], [ 101.724682, 36.759684 ], [ 101.727149, 36.758058 ], [ 101.73318, 36.757611 ], [ 101.743506, 36.754385 ], [ 101.74913, 36.754224 ], [ 101.755757, 36.755936 ], [ 101.76023, 36.756234 ], [ 101.768665, 36.755465 ], [ 101.77015, 36.75338 ], [ 101.769031, 36.750911 ], [ 101.769157, 36.743738 ], [ 101.767652, 36.741343 ], [ 101.768007, 36.739034 ], [ 101.765289, 36.731898 ], [ 101.766084, 36.72759 ], [ 101.764882, 36.724835 ], [ 101.763993, 36.719087 ], [ 101.768624, 36.716046 ], [ 101.772177, 36.716294 ], [ 101.77964, 36.718342 ], [ 101.784605, 36.717771 ] ] ] ] } },
{ "type": "Feature", "properties": { "POLY_ID": 7, "code": 7, "adcode": 630123, "name": "", "center": "(2:101.263435,36.684818)", "centroid": "(2:101.169732,36.618495)", "childrenNum": 0, "level": "district", "parent": { "adcode": 630100 }, "subFeatureIndex": 6, "acroutes": "(3:100000,630000,630100)", "incdence": 531.304000, "CL": 1 }, "geometry": { "type": "MultiPolygon", "coordinates": [ [ [ [ 101.168081, 36.866836 ], [ 101.166932, 36.862401 ], [ 101.16343, 36.860071 ], [ 101.152476, 36.857159 ], [ 101.144501, 36.853131 ], [ 101.140937, 36.850355 ], [ 101.139714, 36.848521 ], [ 101.13315, 36.843465 ], [ 101.133191, 36.839523 ], [ 101.130766, 36.837292 ], [ 101.126565, 36.835482 ], [ 101.114806, 36.82952 ], [ 101.10866, 36.824921 ], [ 101.10658, 36.821772 ], [ 101.103151, 36.818461 ], [ 101.099305, 36.815672 ], [ 101.097998, 36.813626 ], [ 101.091288, 36.80729 ], [ 101.08856, 36.803805 ], [ 101.085215, 36.801871 ], [ 101.077365, 36.800172 ], [ 101.066317, 36.799676 ], [ 101.060255, 36.797394 ], [ 101.053168, 36.792656 ], [ 101.04467, 36.789283 ], [ 101.041085, 36.786653 ], [ 101.033371, 36.784768 ], [ 101.027371, 36.783788 ], [ 101.022877, 36.783627 ], [ 101.014139, 36.794839 ], [ 101.008432, 36.79541 ], [ 101.002014, 36.798212 ], [ 100.998742, 36.800209 ], [ 100.989053, 36.807823 ], [ 100.987485, 36.809596 ], [ 100.980012, 36.81406 ], [ 100.975078, 36.814965 ], [ 100.97258, 36.816056 ], [ 100.967396, 36.821499 ], [ 100.962744, 36.821263 ], [ 100.95825, 36.819094 ], [ 100.95224, 36.815424 ], [ 100.948665, 36.814283 ], [ 100.941892, 36.813477 ], [ 100.930405, 36.808741 ], [ 100.925116, 36.803706 ], [ 100.922189, 36.802156 ], [ 100.917841, 36.801362 ], [ 100.907023, 36.798522 ], [ 100.904023, 36.794864 ], [ 100.904221, 36.791825 ], [ 100.907211, 36.786728 ], [ 100.906698, 36.783404 ], [ 100.909542, 36.781059 ], [ 100.917632, 36.772401 ], [ 100.920872, 36.763977 ], [ 100.919733, 36.758952 ], [ 100.920078, 36.754485 ], [ 100.92198, 36.74864 ], [ 100.92175, 36.743155 ], [ 100.922544, 36.740673 ], [ 100.917318, 36.741293 ], [ 100.916503, 36.740077 ], [ 100.915614, 36.734119 ], [ 100.916524, 36.729365 ], [ 100.924049, 36.723457 ], [ 100.924541, 36.721508 ], [ 100.928084, 36.715723 ], [ 100.930645, 36.713327 ], [ 100.93676, 36.710508 ], [ 100.939456, 36.708621 ], [ 100.94278, 36.701643 ], [ 100.953222, 36.691684 ], [ 100.953682, 36.69033 ], [ 100.950337, 36.687946 ], [ 100.945299, 36.682978 ], [ 100.946188, 36.673935 ], [ 100.949365, 36.663103 ], [ 100.953546, 36.656133 ], [ 100.955814, 36.653909 ], [ 100.96264, 36.650691 ], [ 100.967061, 36.647957 ], [ 100.980346, 36.636512 ], [ 100.981391, 36.631119 ], [ 100.983241, 36.62872 ], [ 100.990422, 36.62524 ], [ 100.990109, 36.618204 ], [ 100.996046, 36.603149 ], [ 100.99845, 36.599196 ], [ 100.999369, 36.596286 ], [ 100.999077, 36.593538 ], [ 100.995272, 36.58604 ], [ 100.995899, 36.583117 ], [ 100.993317, 36.579797 ], [ 100.9936, 36.577906 ], [ 100.99822, 36.575506 ], [ 100.993997, 36.567035 ], [ 100.993202, 36.564572 ], [ 100.994478, 36.562968 ], [ 101.001094, 36.559472 ], [ 101.002996, 36.557942 ], [ 101.004972, 36.54896 ], [ 101.009864, 36.544779 ], [ 101.00977, 36.539404 ], [ 101.014463, 36.5374 ], [ 101.014525, 36.535795 ], [ 101.010313, 36.531514 ], [ 101.008808, 36.528304 ], [ 101.009017, 36.526524 ], [ 101.011076, 36.524757 ], [ 101.017389, 36.522355 ], [ 101.018811, 36.521085 ], [ 101.020431, 36.516343 ], [ 101.022699, 36.514737 ], [ 101.027183, 36.513605 ], [ 101.029378, 36.510903 ], [ 101.031354, 36.509883 ], [ 101.041524, 36.508725 ], [ 101.043865, 36.507418 ], [ 101.045977, 36.502949 ], [ 101.052572, 36.499338 ], [ 101.056763, 36.499102 ], [ 101.060171, 36.497957 ], [ 101.062847, 36.493151 ], [ 101.069923, 36.489191 ], [ 101.075296, 36.482542 ], [ 101.075766, 36.479155 ], [ 101.075045, 36.473102 ], [ 101.076644, 36.467137 ], [ 101.083417, 36.459975 ], [ 101.078787, 36.455864 ], [ 101.078139, 36.453634 ], [ 101.07933, 36.44986 ], [ 101.081442, 36.44601 ], [ 101.087316, 36.443431 ], [ 101.093106, 36.439457 ], [ 101.097486, 36.437277 ], [ 101.100528, 36.436803 ], [ 101.107113, 36.436778 ], [ 101.111074, 36.436205 ], [ 101.112757, 36.434299 ], [ 101.11422, 36.42995 ], [ 101.113071, 36.42514 ], [ 101.111294, 36.423158 ], [ 101.111503, 36.420342 ], [ 101.117053, 36.414771 ], [ 101.119927, 36.410982 ], [ 101.122101, 36.405822 ], [ 101.124976, 36.401983 ], [ 101.128059, 36.395899 ], [ 101.13593, 36.387796 ], [ 101.141428, 36.38428 ], [ 101.145943, 36.382597 ], [ 101.160378, 36.377946 ], [ 101.172576, 36.375352 ], [ 101.183227, 36.373394 ], [ 101.186258, 36.371436 ], [ 101.188056, 36.366398 ], [ 101.191348, 36.361909 ], [ 101.192875, 36.358242 ], [ 101.191369, 36.353664 ], [ 101.19255, 36.350808 ], [ 101.197097, 36.343685 ], [ 101.200536, 36.340167 ], [ 101.212912, 36.334503 ], [ 101.218441, 36.332694 ], [ 101.219319, 36.328053 ], [ 101.225308, 36.325794 ], [ 101.228873, 36.32391 ], [ 101.238551, 36.32285 ], [ 101.24267, 36.323074 ], [ 101.243495, 36.321464 ], [ 101.247541, 36.319855 ], [ 101.249087, 36.311381 ], [ 101.253906, 36.312779 ], [ 101.261129, 36.309709 ], [ 101.263689, 36.31097 ], [ 101.26832, 36.311282 ], [ 101.271717, 36.310059 ], [ 101.275114, 36.305927 ], [ 101.27757, 36.306152 ], [ 101.282566, 36.311818 ], [ 101.283361, 36.316897 ], [ 101.286434, 36.318732 ], [ 101.290061, 36.318445 ], [ 101.301119, 36.319867 ], [ 101.303388, 36.320928 ], [ 101.306074, 36.328989 ], [ 101.305415, 36.334541 ], [ 101.307579, 36.337485 ], [ 101.316965, 36.339618 ], [ 101.324637, 36.344134 ], [ 101.328139, 36.345244 ], [ 101.341142, 36.346879 ], [ 101.343159, 36.348313 ], [ 101.344403, 36.350983 ], [ 101.350131, 36.365987 ], [ 101.354406, 36.374841 ], [ 101.357824, 36.380302 ], [ 101.367346, 36.389616 ], [ 101.374025, 36.392558 ], [ 101.37691, 36.392783 ], [ 101.374652, 36.396647 ], [ 101.370408, 36.400848 ], [ 101.365977, 36.402967 ], [ 101.363384, 36.402269 ], [ 101.356507, 36.403092 ], [ 101.353779, 36.40197 ], [ 101.350183, 36.402157 ], [ 101.347758, 36.403291 ], [ 101.346849, 36.405797 ], [ 101.344288, 36.407131 ], [ 101.338591, 36.408477 ], [ 101.328871, 36.409137 ], [ 101.324491, 36.41087 ], [ 101.321261, 36.414659 ], [ 101.320854, 36.418149 ], [ 101.321805, 36.421576 ], [ 101.323895, 36.424953 ], [ 101.327606, 36.428542 ], [ 101.325568, 36.431582 ], [ 101.314854, 36.439918 ], [ 101.30875, 36.440342 ], [ 101.30391, 36.438061 ], [ 101.298945, 36.436928 ], [ 101.294116, 36.43689 ], [ 101.291002, 36.438385 ], [ 101.288963, 36.440578 ], [ 101.28588, 36.446073 ], [ 101.28612, 36.448539 ], [ 101.291618, 36.454805 ], [ 101.291995, 36.456985 ], [ 101.287207, 36.462155 ], [ 101.286664, 36.466103 ], [ 101.291022, 36.470039 ], [ 101.292747, 36.47243 ], [ 101.293416, 36.477586 ], [ 101.294733, 36.482206 ], [ 101.297743, 36.487398 ], [ 101.297074, 36.501542 ], [ 101.298161, 36.505264 ], [ 101.297681, 36.508239 ], [ 101.29835, 36.511501 ], [ 101.297587, 36.513443 ], [ 101.29328, 36.517575 ], [ 101.292256, 36.523587 ], [ 101.294649, 36.529523 ], [ 101.295622, 36.536218 ], [ 101.29513, 36.53811 ], [ 101.296531, 36.544754 ], [ 101.295789, 36.551274 ], [ 101.296479, 36.557283 ], [ 101.299343, 36.560704 ], [ 101.300304, 36.564473 ], [ 101.299688, 36.568142 ], [ 101.300032, 36.576774 ], [ 101.30091, 36.580157 ], [ 101.30507, 36.585343 ], [ 101.306377, 36.588552 ], [ 101.309095, 36.591797 ], [ 101.30736, 36.596846 ], [ 101.308739, 36.601807 ], [ 101.310401, 36.603249 ], [ 101.314875, 36.603112 ], [ 101.32078, 36.603958 ], [ 101.323707, 36.606046 ], [ 101.331013, 36.612449 ], [ 101.334609, 36.617981 ], [ 101.334442, 36.621473 ], [ 101.336114, 36.623512 ], [ 101.345093, 36.630273 ], [ 101.352942, 36.634797 ], [ 101.357144, 36.635941 ], [ 101.361492, 36.635506 ], [ 101.360656, 36.637855 ], [ 101.352221, 36.641309 ], [ 101.347413, 36.645174 ], [ 101.346953, 36.649473 ], [ 101.349284, 36.655698 ], [ 101.351228, 36.658953 ], [ 101.359632, 36.669339 ], [ 101.362914, 36.669724 ], [ 101.37367, 36.664519 ], [ 101.377443, 36.664283 ], [ 101.381143, 36.665004 ], [ 101.385606, 36.663724 ], [ 101.387216, 36.661028 ], [ 101.390822, 36.659003 ], [ 101.394438, 36.658643 ], [ 101.413263, 36.659165 ], [ 101.422785, 36.661786 ], [ 101.426203, 36.663935 ], [ 101.426235, 36.666519 ], [ 101.422409, 36.667911 ], [ 101.419921, 36.665985 ], [ 101.412887, 36.666196 ], [ 101.411633, 36.66724 ], [ 101.405957, 36.675575 ], [ 101.404013, 36.680345 ], [ 101.403407, 36.684456 ], [ 101.405643, 36.688964 ], [ 101.404943, 36.68966 ], [ 101.397647, 36.692268 ], [ 101.391, 36.695695 ], [ 101.38546, 36.696117 ], [ 101.381028, 36.701059 ], [ 101.38108, 36.707529 ], [ 101.383307, 36.718677 ], [ 101.380673, 36.726175 ], [ 101.378708, 36.729403 ], [ 101.371799, 36.737098 ], [ 101.372164, 36.739158 ], [ 101.374244, 36.740064 ], [ 101.384028, 36.736527 ], [ 101.387791, 36.735994 ], [ 101.389494, 36.73685 ], [ 101.39146, 36.739754 ], [ 101.39146, 36.748565 ], [ 101.392902, 36.751358 ], [ 101.395118, 36.752325 ], [ 101.402811, 36.753194 ], [ 101.40602, 36.755577 ], [ 101.404818, 36.757649 ], [ 101.397553, 36.76312 ], [ 101.392808, 36.765379 ], [ 101.386568, 36.767078 ], [ 101.381979, 36.770354 ], [ 101.374652, 36.771706 ], [ 101.36375, 36.77147 ], [ 101.354939, 36.773852 ], [ 101.349242, 36.774162 ], [ 101.341539, 36.772872 ], [ 101.335999, 36.7741 ], [ 101.324376, 36.773505 ], [ 101.321888, 36.773964 ], [ 101.313788, 36.777834 ], [ 101.302207, 36.781927 ], [ 101.295026, 36.783441 ], [ 101.289852, 36.78736 ], [ 101.288305, 36.789704 ], [ 101.288535, 36.792049 ], [ 101.286047, 36.793549 ], [ 101.281668, 36.797927 ], [ 101.276776, 36.805541 ], [ 101.269877, 36.817023 ], [ 101.257345, 36.824549 ], [ 101.249443, 36.826507 ], [ 101.242074, 36.82895 ], [ 101.230932, 36.832123 ], [ 101.226249, 36.835507 ], [ 101.22189, 36.837193 ], [ 101.217574, 36.840874 ], [ 101.214291, 36.845559 ], [ 101.207686, 36.850331 ], [ 101.200641, 36.858497 ], [ 101.193888, 36.862785 ], [ 101.189498, 36.863652 ], [ 101.184931, 36.865808 ], [ 101.178492, 36.867629 ], [ 101.172754, 36.867741 ], [ 101.168081, 36.866836 ] ] ] ] } },
{ "type": "Feature", "properties": { "POLY_ID": 8, "code": 8, "adcode": 630202, "name": "", "center": "(2:102.402431,36.480291)", "centroid": "(2:102.430838,36.486321)", "childrenNum": 0, "level": "district", "parent": { "adcode": 630200 }, "subFeatureIndex": 0, "acroutes": "(3:100000,630000,630200)", "incdence": 116.354300, "CL": 1 }, "geometry": { "type": "MultiPolygon", "coordinates": [ [ [ [ 102.601617, 36.711954 ], [ 102.598457, 36.711937 ], [ 102.586265, 36.716521 ], [ 102.566601, 36.714728 ], [ 102.550968, 36.719869 ], [ 102.532147, 36.723421 ], [ 102.528425, 36.72802 ], [ 102.527807, 36.732772 ], [ 102.524281, 36.736356 ], [ 102.513241, 36.736999 ], [ 102.503493, 36.740837 ], [ 102.496442, 36.746162 ], [ 102.483689, 36.742866 ], [ 102.479166, 36.746145 ], [ 102.477214, 36.751149 ], [ 102.472452, 36.749391 ], [ 102.462718, 36.757472 ], [ 102.463168, 36.762272 ], [ 102.473365, 36.777787 ], [ 102.470121, 36.780676 ], [ 102.455597, 36.786371 ], [ 102.446201, 36.792031 ], [ 102.441875, 36.792166 ], [ 102.445007, 36.803756 ], [ 102.437661, 36.805547 ], [ 102.424345, 36.816475 ], [ 102.416831, 36.826373 ], [ 102.398094, 36.836944 ], [ 102.392813, 36.841216 ], [ 102.378219, 36.847193 ], [ 102.350914, 36.852629 ], [ 102.345183, 36.84699 ], [ 102.34656, 36.837839 ], [ 102.352866, 36.828332 ], [ 102.359749, 36.821424 ], [ 102.363373, 36.811273 ], [ 102.369005, 36.806037 ], [ 102.374595, 36.786337 ], [ 102.37482, 36.778277 ], [ 102.371505, 36.768982 ], [ 102.371056, 36.757691 ], [ 102.366519, 36.741479 ], [ 102.371913, 36.734767 ], [ 102.371014, 36.72244 ], [ 102.369314, 36.71926 ], [ 102.365999, 36.72156 ], [ 102.357291, 36.722626 ], [ 102.354917, 36.719666 ], [ 102.351153, 36.722085 ], [ 102.350942, 36.716842 ], [ 102.344959, 36.711244 ], [ 102.344481, 36.703074 ], [ 102.338245, 36.710347 ], [ 102.333202, 36.71417 ], [ 102.325871, 36.708588 ], [ 102.312064, 36.707032 ], [ 102.309971, 36.697306 ], [ 102.303369, 36.684922 ], [ 102.290911, 36.689101 ], [ 102.283312, 36.687426 ], [ 102.283382, 36.680167 ], [ 102.274084, 36.673162 ], [ 102.267833, 36.663177 ], [ 102.257903, 36.659538 ], [ 102.257538, 36.657304 ], [ 102.24588, 36.653716 ], [ 102.243773, 36.648993 ], [ 102.234095, 36.63865 ], [ 102.235795, 36.630371 ], [ 102.234138, 36.623057 ], [ 102.22748, 36.621499 ], [ 102.218308, 36.639327 ], [ 102.206215, 36.640563 ], [ 102.203265, 36.639327 ], [ 102.199754, 36.631641 ], [ 102.203223, 36.624276 ], [ 102.204487, 36.616351 ], [ 102.201425, 36.596789 ], [ 102.203827, 36.584186 ], [ 102.200961, 36.576799 ], [ 102.198742, 36.565395 ], [ 102.20179, 36.559718 ], [ 102.197141, 36.544566 ], [ 102.192085, 36.538871 ], [ 102.188405, 36.537362 ], [ 102.185385, 36.534192 ], [ 102.180005, 36.521188 ], [ 102.181536, 36.513677 ], [ 102.177758, 36.509946 ], [ 102.176381, 36.50262 ], [ 102.18023, 36.499618 ], [ 102.179724, 36.493088 ], [ 102.175426, 36.489102 ], [ 102.170412, 36.474598 ], [ 102.168151, 36.470933 ], [ 102.17044, 36.466454 ], [ 102.171381, 36.458903 ], [ 102.168305, 36.456256 ], [ 102.165763, 36.449078 ], [ 102.160538, 36.439217 ], [ 102.153726, 36.433327 ], [ 102.149104, 36.424601 ], [ 102.129693, 36.40297 ], [ 102.126842, 36.398063 ], [ 102.120746, 36.396976 ], [ 102.109538, 36.387499 ], [ 102.114678, 36.384425 ], [ 102.109313, 36.382828 ], [ 102.101405, 36.37797 ], [ 102.104692, 36.374658 ], [ 102.106757, 36.368338 ], [ 102.112291, 36.360948 ], [ 102.117586, 36.348119 ], [ 102.122333, 36.344312 ], [ 102.12635, 36.332348 ], [ 102.117867, 36.320806 ], [ 102.121055, 36.314159 ], [ 102.125437, 36.313564 ], [ 102.132629, 36.305335 ], [ 102.14277, 36.302394 ], [ 102.149315, 36.303278 ], [ 102.159962, 36.295796 ], [ 102.15704, 36.284079 ], [ 102.150397, 36.27697 ], [ 102.150228, 36.264536 ], [ 102.151605, 36.259092 ], [ 102.157377, 36.255094 ], [ 102.163108, 36.245787 ], [ 102.166577, 36.236581 ], [ 102.174176, 36.231305 ], [ 102.187435, 36.231458 ], [ 102.197478, 36.230029 ], [ 102.209347, 36.230097 ], [ 102.238309, 36.234726 ], [ 102.253156, 36.233603 ], [ 102.283031, 36.229791 ], [ 102.292666, 36.232735 ], [ 102.298523, 36.242554 ], [ 102.309858, 36.2456 ], [ 102.316347, 36.246025 ], [ 102.328708, 36.241788 ], [ 102.357979, 36.22414 ], [ 102.366491, 36.224242 ], [ 102.375087, 36.226404 ], [ 102.392223, 36.222217 ], [ 102.399049, 36.218966 ], [ 102.408741, 36.212446 ], [ 102.415623, 36.211731 ], [ 102.428573, 36.206573 ], [ 102.442521, 36.205586 ], [ 102.447661, 36.207986 ], [ 102.451018, 36.205416 ], [ 102.467368, 36.208718 ], [ 102.479503, 36.220736 ], [ 102.490445, 36.239116 ], [ 102.502524, 36.263532 ], [ 102.510432, 36.275524 ], [ 102.512974, 36.281426 ], [ 102.519239, 36.289861 ], [ 102.539099, 36.303941 ], [ 102.543327, 36.313173 ], [ 102.543454, 36.320772 ], [ 102.549002, 36.333996 ], [ 102.55476, 36.338942 ], [ 102.569888, 36.340777 ], [ 102.58458, 36.350192 ], [ 102.586757, 36.353285 ], [ 102.602081, 36.354321 ], [ 102.61482, 36.357481 ], [ 102.642336, 36.361355 ], [ 102.649064, 36.361661 ], [ 102.657351, 36.370665 ], [ 102.664331, 36.370207 ], [ 102.66766, 36.372262 ], [ 102.673377, 36.371872 ], [ 102.677829, 36.366979 ], [ 102.689206, 36.369561 ], [ 102.698435, 36.367064 ], [ 102.710991, 36.370224 ], [ 102.715697, 36.377172 ], [ 102.713969, 36.380365 ], [ 102.717762, 36.382896 ], [ 102.728661, 36.399574 ], [ 102.733703, 36.405908 ], [ 102.732889, 36.409848 ], [ 102.728254, 36.411783 ], [ 102.728605, 36.415943 ], [ 102.722383, 36.418269 ], [ 102.724897, 36.434447 ], [ 102.728773, 36.437095 ], [ 102.728057, 36.442119 ], [ 102.749533, 36.442577 ], [ 102.755053, 36.437044 ], [ 102.747454, 36.432207 ], [ 102.742566, 36.42326 ], [ 102.738521, 36.419373 ], [ 102.74664, 36.409525 ], [ 102.761402, 36.415977 ], [ 102.767455, 36.413617 ], [ 102.772428, 36.415366 ], [ 102.773453, 36.420255 ], [ 102.779338, 36.42674 ], [ 102.786066, 36.428659 ], [ 102.79514, 36.426639 ], [ 102.79285, 36.42781 ], [ 102.788889, 36.436637 ], [ 102.788004, 36.447482 ], [ 102.782779, 36.451929 ], [ 102.774324, 36.454135 ], [ 102.773411, 36.459514 ], [ 102.766711, 36.465589 ], [ 102.771852, 36.474208 ], [ 102.779886, 36.478805 ], [ 102.788805, 36.481825 ], [ 102.791319, 36.486999 ], [ 102.789226, 36.493597 ], [ 102.793005, 36.499449 ], [ 102.786108, 36.507352 ], [ 102.78101, 36.502671 ], [ 102.778552, 36.50396 ], [ 102.777358, 36.516898 ], [ 102.773144, 36.520934 ], [ 102.753143, 36.525936 ], [ 102.750165, 36.532649 ], [ 102.744589, 36.53904 ], [ 102.742777, 36.54343 ], [ 102.747693, 36.549176 ], [ 102.740333, 36.553753 ], [ 102.740249, 36.558939 ], [ 102.73449, 36.562294 ], [ 102.737721, 36.571258 ], [ 102.75105, 36.567191 ], [ 102.761935, 36.56875 ], [ 102.76452, 36.575477 ], [ 102.754224, 36.58344 ], [ 102.745024, 36.582254 ], [ 102.736765, 36.58837 ], [ 102.728113, 36.591944 ], [ 102.714756, 36.600329 ], [ 102.718632, 36.602446 ], [ 102.721849, 36.612049 ], [ 102.724293, 36.613997 ], [ 102.711904, 36.616571 ], [ 102.698055, 36.616571 ], [ 102.687015, 36.618078 ], [ 102.680021, 36.622074 ], [ 102.673166, 36.629118 ], [ 102.665385, 36.634028 ], [ 102.65589, 36.636923 ], [ 102.642687, 36.643983 ], [ 102.64006, 36.647301 ], [ 102.630678, 36.65094 ], [ 102.625523, 36.659505 ], [ 102.624919, 36.662957 ], [ 102.619666, 36.668847 ], [ 102.618725, 36.67328 ], [ 102.609033, 36.678154 ], [ 102.606702, 36.681893 ], [ 102.606252, 36.690742 ], [ 102.604159, 36.692197 ], [ 102.608106, 36.701382 ], [ 102.601617, 36.711954 ] ] ] ] } },
{ "type": "Feature", "properties": { "POLY_ID": 9, "code": 9, "adcode": 630203, "name": "", "center": "(2:102.104295,36.502714)", "centroid": "(2:102.00597,36.40438)", "childrenNum": 0, "level": "district", "parent": { "adcode": 630200 }, "subFeatureIndex": 1, "acroutes": "(3:100000,630000,630200)", "incdence": 483.973100, "CL": 1 }, "geometry": { "type": "MultiPolygon", "coordinates": [ [ [ [ 101.914175, 36.562599 ], [ 101.912293, 36.550804 ], [ 101.906787, 36.543024 ], [ 101.899202, 36.539328 ], [ 101.891926, 36.533209 ], [ 101.883443, 36.533293 ], [ 101.893415, 36.524325 ], [ 101.891056, 36.517594 ], [ 101.897741, 36.501229 ], [ 101.89746, 36.49665 ], [ 101.887024, 36.488814 ], [ 101.879243, 36.479297 ], [ 101.869088, 36.471222 ], [ 101.871672, 36.463417 ], [ 101.871054, 36.456494 ], [ 101.861784, 36.454525 ], [ 101.854916, 36.448602 ], [ 101.851938, 36.442866 ], [ 101.849705, 36.42377 ], [ 101.850435, 36.415994 ], [ 101.849972, 36.403463 ], [ 101.853596, 36.400067 ], [ 101.855141, 36.394887 ], [ 101.863568, 36.381758 ], [ 101.852374, 36.358705 ], [ 101.840252, 36.34438 ], [ 101.828678, 36.327163 ], [ 101.828566, 36.314312 ], [ 101.824226, 36.306287 ], [ 101.817905, 36.302411 ], [ 101.821529, 36.2943 ], [ 101.826459, 36.289436 ], [ 101.830266, 36.290151 ], [ 101.83462, 36.294963 ], [ 101.839142, 36.295524 ], [ 101.85427, 36.293603 ], [ 101.891997, 36.285491 ], [ 101.903978, 36.284419 ], [ 101.911422, 36.286341 ], [ 101.92624, 36.285814 ], [ 101.931311, 36.289198 ], [ 101.951663, 36.297089 ], [ 101.962296, 36.298211 ], [ 101.98151, 36.295711 ], [ 101.986286, 36.292463 ], [ 101.987424, 36.279861 ], [ 101.990331, 36.270864 ], [ 101.994264, 36.264604 ], [ 101.999152, 36.263022 ], [ 102.008169, 36.267734 ], [ 102.013633, 36.266169 ], [ 102.021204, 36.260963 ], [ 102.027145, 36.262528 ], [ 102.039828, 36.260334 ], [ 102.038986, 36.276443 ], [ 102.035502, 36.28476 ], [ 102.036935, 36.28646 ], [ 102.035207, 36.299758 ], [ 102.045952, 36.29969 ], [ 102.049534, 36.298007 ], [ 102.053748, 36.290219 ], [ 102.047568, 36.286443 ], [ 102.046978, 36.2743 ], [ 102.052189, 36.2677 ], [ 102.054857, 36.255757 ], [ 102.056964, 36.254345 ], [ 102.066726, 36.259993 ], [ 102.07351, 36.257969 ], [ 102.077359, 36.254175 ], [ 102.098807, 36.257731 ], [ 102.111518, 36.260878 ], [ 102.13055, 36.260266 ], [ 102.139174, 36.25899 ], [ 102.151605, 36.259092 ], [ 102.150228, 36.264536 ], [ 102.150397, 36.27697 ], [ 102.15704, 36.284079 ], [ 102.159962, 36.295796 ], [ 102.149315, 36.303278 ], [ 102.14277, 36.302394 ], [ 102.132629, 36.305335 ], [ 102.125437, 36.313564 ], [ 102.121055, 36.314159 ], [ 102.117867, 36.320806 ], [ 102.12635, 36.332348 ], [ 102.122333, 36.344312 ], [ 102.117586, 36.348119 ], [ 102.112291, 36.360948 ], [ 102.106757, 36.368338 ], [ 102.104692, 36.374658 ], [ 102.101405, 36.37797 ], [ 102.109313, 36.382828 ], [ 102.114678, 36.384425 ], [ 102.109538, 36.387499 ], [ 102.120746, 36.396976 ], [ 102.126842, 36.398063 ], [ 102.129693, 36.40297 ], [ 102.149104, 36.424601 ], [ 102.153726, 36.433327 ], [ 102.160538, 36.439217 ], [ 102.165763, 36.449078 ], [ 102.168305, 36.456256 ], [ 102.171381, 36.458903 ], [ 102.17044, 36.466454 ], [ 102.168151, 36.470933 ], [ 102.170412, 36.474598 ], [ 102.175426, 36.489102 ], [ 102.179724, 36.493088 ], [ 102.18023, 36.499618 ], [ 102.176381, 36.50262 ], [ 102.177758, 36.509946 ], [ 102.181536, 36.513677 ], [ 102.180005, 36.521188 ], [ 102.185385, 36.534192 ], [ 102.188405, 36.537362 ], [ 102.182337, 36.54182 ], [ 102.181368, 36.546363 ], [ 102.183292, 36.550956 ], [ 102.163375, 36.562379 ], [ 102.157125, 36.562616 ], [ 102.156872, 36.560023 ], [ 102.149273, 36.553515 ], [ 102.14836, 36.546312 ], [ 102.140719, 36.537108 ], [ 102.121687, 36.527224 ], [ 102.112557, 36.520832 ], [ 102.111743, 36.517187 ], [ 102.098399, 36.518153 ], [ 102.093553, 36.519628 ], [ 102.077935, 36.517797 ], [ 102.069746, 36.510116 ], [ 102.060434, 36.509946 ], [ 102.043522, 36.514135 ], [ 102.02487, 36.513745 ], [ 102.004714, 36.521578 ], [ 101.990752, 36.525817 ], [ 101.982789, 36.533327 ], [ 101.95752, 36.540701 ], [ 101.951775, 36.543346 ], [ 101.951691, 36.550397 ], [ 101.945918, 36.55338 ], [ 101.935286, 36.5546 ], [ 101.923796, 36.560159 ], [ 101.914175, 36.562599 ] ] ] ] } },
{ "type": "Feature", "properties": { "POLY_ID": 10, "code": 10, "adcode": 630222, "name": "", "center": "(2:102.804209,36.329451)", "centroid": "(2:102.768516,36.137854)", "childrenNum": 0, "level": "district", "parent": { "adcode": 630200 }, "subFeatureIndex": 2, "acroutes": "(3:100000,630000,630200)", "incdence": 140.182100, "CL": 1 }, "geometry": { "type": "MultiPolygon", "coordinates": [ [ [ [ 102.718056, 35.816883 ], [ 102.723099, 35.817225 ], [ 102.7289, 35.820373 ], [ 102.740431, 35.821964 ], [ 102.745994, 35.829799 ], [ 102.753943, 35.834896 ], [ 102.756865, 35.839531 ], [ 102.764169, 35.84314 ], [ 102.771501, 35.851007 ], [ 102.773959, 35.857539 ], [ 102.784058, 35.862327 ], [ 102.788791, 35.861985 ], [ 102.797935, 35.857283 ], [ 102.809185, 35.855128 ], [ 102.817304, 35.850101 ], [ 102.820057, 35.850391 ], [ 102.827515, 35.856 ], [ 102.835142, 35.856872 ], [ 102.848415, 35.854786 ], [ 102.853303, 35.846851 ], [ 102.863978, 35.845192 ], [ 102.875847, 35.846013 ], [ 102.886339, 35.849297 ], [ 102.894921, 35.846201 ], [ 102.914065, 35.845073 ], [ 102.922802, 35.833476 ], [ 102.927212, 35.832775 ], [ 102.934446, 35.834776 ], [ 102.940654, 35.830483 ], [ 102.945781, 35.83038 ], [ 102.950542, 35.835922 ], [ 102.947649, 35.846201 ], [ 102.948744, 35.851554 ], [ 102.955275, 35.85966 ], [ 102.954362, 35.868123 ], [ 102.951272, 35.871252 ], [ 102.947958, 35.890056 ], [ 102.950008, 35.894773 ], [ 102.948534, 35.90337 ], [ 102.950388, 35.906668 ], [ 102.947382, 35.911539 ], [ 102.948365, 35.920441 ], [ 102.942269, 35.928215 ], [ 102.944643, 35.938157 ], [ 102.944348, 35.945878 ], [ 102.950837, 35.953564 ], [ 102.950121, 35.963127 ], [ 102.961245, 35.980544 ], [ 102.965487, 35.9836 ], [ 102.971765, 35.995293 ], [ 102.967102, 35.997461 ], [ 102.963141, 36.008658 ], [ 102.953562, 36.015792 ], [ 102.95286, 36.024324 ], [ 102.962397, 36.034715 ], [ 102.972467, 36.034101 ], [ 102.974883, 36.037513 ], [ 102.969209, 36.044098 ], [ 102.953155, 36.045821 ], [ 102.947536, 36.04751 ], [ 102.944025, 36.051143 ], [ 102.932409, 36.048619 ], [ 102.923911, 36.061053 ], [ 102.921018, 36.061139 ], [ 102.918419, 36.065488 ], [ 102.910413, 36.066698 ], [ 102.909374, 36.07086 ], [ 102.905258, 36.070536 ], [ 102.901986, 36.065778 ], [ 102.896073, 36.065624 ], [ 102.892997, 36.07751 ], [ 102.885201, 36.078482 ], [ 102.881957, 36.083444 ], [ 102.886156, 36.09081 ], [ 102.894331, 36.092327 ], [ 102.904809, 36.087911 ], [ 102.91009, 36.088252 ], [ 102.919234, 36.096214 ], [ 102.934544, 36.101021 ], [ 102.941159, 36.104942 ], [ 102.942213, 36.112919 ], [ 102.946708, 36.126213 ], [ 102.945893, 36.132433 ], [ 102.950992, 36.136233 ], [ 102.95345, 36.140952 ], [ 102.948576, 36.148892 ], [ 102.96574, 36.151703 ], [ 102.969897, 36.159539 ], [ 102.972144, 36.169316 ], [ 102.977861, 36.171615 ], [ 102.978002, 36.175413 ], [ 102.983732, 36.181748 ], [ 102.981991, 36.184984 ], [ 102.987384, 36.188577 ], [ 102.98744, 36.193787 ], [ 102.999801, 36.193498 ], [ 103.009619, 36.202726 ], [ 103.018875, 36.20482 ], [ 103.038117, 36.200053 ], [ 103.049129, 36.199236 ], [ 103.057585, 36.202351 ], [ 103.066574, 36.203015 ], [ 103.07097, 36.206931 ], [ 103.067234, 36.216021 ], [ 103.063625, 36.219119 ], [ 103.052908, 36.21917 ], [ 103.048273, 36.226455 ], [ 103.040463, 36.228531 ], [ 103.031165, 36.23345 ], [ 103.021473, 36.232718 ], [ 103.027077, 36.247812 ], [ 103.024774, 36.256591 ], [ 103.013509, 36.258462 ], [ 103.012105, 36.261286 ], [ 102.993045, 36.263515 ], [ 102.986836, 36.271051 ], [ 102.97626, 36.275541 ], [ 102.970333, 36.283824 ], [ 102.96352, 36.283144 ], [ 102.952579, 36.287906 ], [ 102.943098, 36.289045 ], [ 102.933743, 36.294215 ], [ 102.923715, 36.297684 ], [ 102.917984, 36.308651 ], [ 102.915765, 36.315094 ], [ 102.903587, 36.322217 ], [ 102.896733, 36.331821 ], [ 102.886521, 36.331481 ], [ 102.881353, 36.334523 ], [ 102.875215, 36.335509 ], [ 102.872813, 36.331209 ], [ 102.867279, 36.332603 ], [ 102.858598, 36.330495 ], [ 102.855284, 36.334506 ], [ 102.848752, 36.335101 ], [ 102.845367, 36.332195 ], [ 102.838836, 36.339826 ], [ 102.83517, 36.349903 ], [ 102.831308, 36.354916 ], [ 102.829748, 36.36652 ], [ 102.833105, 36.370733 ], [ 102.826265, 36.37532 ], [ 102.820675, 36.384917 ], [ 102.813048, 36.388416 ], [ 102.820338, 36.393919 ], [ 102.821391, 36.398623 ], [ 102.826237, 36.406214 ], [ 102.822599, 36.407419 ], [ 102.809747, 36.407963 ], [ 102.807879, 36.410204 ], [ 102.809199, 36.419916 ], [ 102.80698, 36.422564 ], [ 102.79514, 36.426639 ], [ 102.786066, 36.428659 ], [ 102.779338, 36.42674 ], [ 102.773453, 36.420255 ], [ 102.772428, 36.415366 ], [ 102.767455, 36.413617 ], [ 102.761402, 36.415977 ], [ 102.74664, 36.409525 ], [ 102.738521, 36.419373 ], [ 102.742566, 36.42326 ], [ 102.747454, 36.432207 ], [ 102.755053, 36.437044 ], [ 102.749533, 36.442577 ], [ 102.728057, 36.442119 ], [ 102.728773, 36.437095 ], [ 102.724897, 36.434447 ], [ 102.722383, 36.418269 ], [ 102.728605, 36.415943 ], [ 102.728254, 36.411783 ], [ 102.732889, 36.409848 ], [ 102.733703, 36.405908 ], [ 102.728661, 36.399574 ], [ 102.717762, 36.382896 ], [ 102.713969, 36.380365 ], [ 102.715697, 36.377172 ], [ 102.710991, 36.370224 ], [ 102.698435, 36.367064 ], [ 102.689206, 36.369561 ], [ 102.677829, 36.366979 ], [ 102.673377, 36.371872 ], [ 102.66766, 36.372262 ], [ 102.664331, 36.370207 ], [ 102.657351, 36.370665 ], [ 102.649064, 36.361661 ], [ 102.642336, 36.361355 ], [ 102.61482, 36.357481 ], [ 102.602081, 36.354321 ], [ 102.586757, 36.353285 ], [ 102.58458, 36.350192 ], [ 102.569888, 36.340777 ], [ 102.55476, 36.338942 ], [ 102.549002, 36.333996 ], [ 102.543454, 36.320772 ], [ 102.543327, 36.313173 ], [ 102.539099, 36.303941 ], [ 102.519239, 36.289861 ], [ 102.512974, 36.281426 ], [ 102.510432, 36.275524 ], [ 102.502524, 36.263532 ], [ 102.490445, 36.239116 ], [ 102.479503, 36.220736 ], [ 102.467368, 36.208718 ], [ 102.451018, 36.205416 ], [ 102.451538, 36.196937 ], [ 102.447226, 36.188849 ], [ 102.447802, 36.176912 ], [ 102.449515, 36.173795 ], [ 102.457985, 36.170866 ], [ 102.474966, 36.170287 ], [ 102.481441, 36.167442 ], [ 102.490838, 36.160646 ], [ 102.494982, 36.161583 ], [ 102.501499, 36.167272 ], [ 102.510025, 36.169384 ], [ 102.52334, 36.168805 ], [ 102.534422, 36.165092 ], [ 102.543791, 36.158534 ], [ 102.559185, 36.144956 ], [ 102.571039, 36.136011 ], [ 102.583877, 36.128752 ], [ 102.590409, 36.122464 ], [ 102.598415, 36.118595 ], [ 102.60798, 36.116192 ], [ 102.634035, 36.107243 ], [ 102.639105, 36.101567 ], [ 102.640257, 36.095191 ], [ 102.638557, 36.086121 ], [ 102.639147, 36.076726 ], [ 102.642013, 36.070467 ], [ 102.644709, 36.056585 ], [ 102.647842, 36.050342 ], [ 102.654668, 36.047083 ], [ 102.669079, 36.035346 ], [ 102.680301, 36.024324 ], [ 102.683012, 36.019648 ], [ 102.696819, 36.005108 ], [ 102.699263, 35.998383 ], [ 102.696482, 35.99502 ], [ 102.694909, 35.98628 ], [ 102.675526, 35.971136 ], [ 102.662913, 35.95312 ], [ 102.661045, 35.949123 ], [ 102.662056, 35.932964 ], [ 102.667983, 35.920578 ], [ 102.674135, 35.919006 ], [ 102.683939, 35.908753 ], [ 102.68592, 35.902738 ], [ 102.691777, 35.902208 ], [ 102.695906, 35.895799 ], [ 102.691945, 35.894278 ], [ 102.685639, 35.898875 ], [ 102.671972, 35.897371 ], [ 102.665413, 35.886774 ], [ 102.656087, 35.878176 ], [ 102.666087, 35.880518 ], [ 102.677324, 35.87809 ], [ 102.683111, 35.873423 ], [ 102.683518, 35.868004 ], [ 102.672239, 35.855402 ], [ 102.673138, 35.849895 ], [ 102.68172, 35.845962 ], [ 102.683953, 35.84668 ], [ 102.698392, 35.840797 ], [ 102.700935, 35.834622 ], [ 102.705471, 35.831578 ], [ 102.706089, 35.824171 ], [ 102.71366, 35.817824 ], [ 102.718056, 35.816883 ] ] ], [ [ [ 102.838948, 36.345723 ], [ 102.845115, 36.342936 ], [ 102.845283, 36.350804 ], [ 102.847713, 36.355918 ], [ 102.842081, 36.355324 ], [ 102.84437, 36.361831 ], [ 102.842656, 36.366163 ], [ 102.835521, 36.368304 ], [ 102.831799, 36.366045 ], [ 102.831911, 36.358127 ], [ 102.836027, 36.352962 ], [ 102.840957, 36.351738 ], [ 102.837474, 36.349716 ], [ 102.838948, 36.345723 ] ] ] ] } },
{ "type": "Feature", "properties": { "POLY_ID": 11, "code": 11, "adcode": 630223, "name": "", "center": "(2:101.956734,36.83994)", "centroid": "(2:102.158079,36.84265)", "childrenNum": 0, "level": "district", "parent": { "adcode": 630200 }, "subFeatureIndex": 3, "acroutes": "(3:100000,630000,630200)", "incdence": 107.533000, "CL": 1 }, "geometry": { "type": "MultiPolygon", "coordinates": [ [ [ [ 102.601617, 36.711954 ], [ 102.601505, 36.717654 ], [ 102.604791, 36.720072 ], [ 102.609089, 36.731165 ], [ 102.613458, 36.738673 ], [ 102.617095, 36.740516 ], [ 102.620214, 36.738723 ], [ 102.636703, 36.733177 ], [ 102.643951, 36.733786 ], [ 102.646943, 36.735883 ], [ 102.650847, 36.747616 ], [ 102.656466, 36.74721 ], [ 102.667492, 36.757302 ], [ 102.676214, 36.760717 ], [ 102.684459, 36.77052 ], [ 102.692563, 36.775303 ], [ 102.697058, 36.77466 ], [ 102.711104, 36.768779 ], [ 102.717312, 36.767157 ], [ 102.721006, 36.769709 ], [ 102.714334, 36.777533 ], [ 102.708042, 36.781386 ], [ 102.70314, 36.789125 ], [ 102.704811, 36.79171 ], [ 102.693111, 36.801306 ], [ 102.68797, 36.803232 ], [ 102.685653, 36.809651 ], [ 102.680245, 36.806526 ], [ 102.668826, 36.817945 ], [ 102.667927, 36.824582 ], [ 102.659682, 36.822894 ], [ 102.658825, 36.829075 ], [ 102.648488, 36.833533 ], [ 102.650229, 36.838632 ], [ 102.645426, 36.841891 ], [ 102.641282, 36.849523 ], [ 102.637434, 36.853676 ], [ 102.629301, 36.850283 ], [ 102.626394, 36.852038 ], [ 102.626773, 36.857356 ], [ 102.622658, 36.85999 ], [ 102.615452, 36.860766 ], [ 102.613626, 36.86399 ], [ 102.600297, 36.867012 ], [ 102.594117, 36.871468 ], [ 102.589257, 36.868649 ], [ 102.58118, 36.878843 ], [ 102.576391, 36.879771 ], [ 102.571011, 36.886808 ], [ 102.568792, 36.896376 ], [ 102.562289, 36.900493 ], [ 102.561235, 36.905352 ], [ 102.564606, 36.910531 ], [ 102.561573, 36.919016 ], [ 102.551094, 36.923047 ], [ 102.544057, 36.924059 ], [ 102.540223, 36.926791 ], [ 102.530756, 36.927078 ], [ 102.526332, 36.928495 ], [ 102.522708, 36.9403 ], [ 102.515025, 36.939204 ], [ 102.500642, 36.942964 ], [ 102.498605, 36.945898 ], [ 102.499687, 36.950957 ], [ 102.498044, 36.956571 ], [ 102.492692, 36.954497 ], [ 102.482144, 36.953907 ], [ 102.474447, 36.957465 ], [ 102.467915, 36.954396 ], [ 102.462929, 36.957077 ], [ 102.458364, 36.963567 ], [ 102.45033, 36.968507 ], [ 102.464039, 36.974221 ], [ 102.46741, 36.976597 ], [ 102.468407, 36.983406 ], [ 102.467185, 36.988563 ], [ 102.472284, 36.996045 ], [ 102.484728, 37.003072 ], [ 102.493212, 37.01308 ], [ 102.505418, 37.018588 ], [ 102.505572, 37.023524 ], [ 102.501457, 37.027954 ], [ 102.50119, 37.032283 ], [ 102.494167, 37.043735 ], [ 102.498044, 37.052525 ], [ 102.498942, 37.058452 ], [ 102.4914, 37.064327 ], [ 102.491512, 37.074866 ], [ 102.488563, 37.078518 ], [ 102.483717, 37.079158 ], [ 102.46887, 37.086396 ], [ 102.453715, 37.088903 ], [ 102.450204, 37.090519 ], [ 102.442858, 37.090283 ], [ 102.438813, 37.093447 ], [ 102.429514, 37.095282 ], [ 102.421002, 37.10001 ], [ 102.410595, 37.103039 ], [ 102.402673, 37.103123 ], [ 102.387939, 37.106741 ], [ 102.369314, 37.104503 ], [ 102.349692, 37.099556 ], [ 102.328848, 37.092438 ], [ 102.304437, 37.08648 ], [ 102.293593, 37.085773 ], [ 102.285405, 37.087321 ], [ 102.271879, 37.087591 ], [ 102.249658, 37.08616 ], [ 102.230275, 37.082407 ], [ 102.216819, 37.082474 ], [ 102.20415, 37.080522 ], [ 102.194149, 37.07734 ], [ 102.183643, 37.070927 ], [ 102.174415, 37.060219 ], [ 102.16374, 37.055623 ], [ 102.141183, 37.061112 ], [ 102.11826, 37.061482 ], [ 102.112909, 37.063435 ], [ 102.107276, 37.068149 ], [ 102.097922, 37.072829 ], [ 102.087963, 37.074933 ], [ 102.064661, 37.084006 ], [ 102.045264, 37.096746 ], [ 102.03907, 37.098159 ], [ 102.025305, 37.097688 ], [ 102.012214, 37.101861 ], [ 102.002748, 37.100431 ], [ 101.990247, 37.105933 ], [ 101.970822, 37.121378 ], [ 101.946438, 37.131286 ], [ 101.936452, 37.136955 ], [ 101.923249, 37.146205 ], [ 101.914498, 37.148156 ], [ 101.910003, 37.13978 ], [ 101.909568, 37.131101 ], [ 101.907545, 37.129218 ], [ 101.898373, 37.133103 ], [ 101.888766, 37.129907 ], [ 101.884637, 37.122102 ], [ 101.884974, 37.106371 ], [ 101.888078, 37.096864 ], [ 101.893092, 37.086244 ], [ 101.891196, 37.073283 ], [ 101.885536, 37.056094 ], [ 101.884552, 37.047456 ], [ 101.879468, 37.045149 ], [ 101.873892, 37.046682 ], [ 101.862444, 37.036982 ], [ 101.855731, 37.034068 ], [ 101.855815, 37.026337 ], [ 101.852303, 37.021738 ], [ 101.844648, 37.016803 ], [ 101.83955, 37.008042 ], [ 101.840055, 37.000342 ], [ 101.830462, 36.989069 ], [ 101.831263, 36.98162 ], [ 101.838609, 36.978266 ], [ 101.843525, 36.969737 ], [ 101.848385, 36.96677 ], [ 101.848834, 36.958004 ], [ 101.841924, 36.952086 ], [ 101.84094, 36.94379 ], [ 101.83646, 36.93863 ], [ 101.837583, 36.933015 ], [ 101.830855, 36.933268 ], [ 101.814548, 36.925678 ], [ 101.816838, 36.922103 ], [ 101.813818, 36.914647 ], [ 101.805657, 36.909519 ], [ 101.805124, 36.906718 ], [ 101.809703, 36.899295 ], [ 101.810826, 36.893727 ], [ 101.807343, 36.888108 ], [ 101.806739, 36.87643 ], [ 101.805475, 36.872379 ], [ 101.804969, 36.855904 ], [ 101.800264, 36.849506 ], [ 101.801107, 36.839308 ], [ 101.804337, 36.837147 ], [ 101.80591, 36.83181 ], [ 101.804337, 36.821188 ], [ 101.798101, 36.81558 ], [ 101.798255, 36.812557 ], [ 101.79126, 36.808807 ], [ 101.790151, 36.806239 ], [ 101.793129, 36.801222 ], [ 101.797988, 36.798434 ], [ 101.800531, 36.792842 ], [ 101.797202, 36.782755 ], [ 101.798958, 36.776452 ], [ 101.793311, 36.773241 ], [ 101.792539, 36.764097 ], [ 101.789786, 36.759432 ], [ 101.790685, 36.746839 ], [ 101.788465, 36.740566 ], [ 101.780178, 36.731605 ], [ 101.78244, 36.725348 ], [ 101.788451, 36.724604 ], [ 101.788985, 36.72156 ], [ 101.784603, 36.717772 ], [ 101.788845, 36.712072 ], [ 101.790951, 36.705916 ], [ 101.785052, 36.698828 ], [ 101.781428, 36.690082 ], [ 101.781695, 36.686394 ], [ 101.775599, 36.676546 ], [ 101.781583, 36.668085 ], [ 101.790081, 36.661874 ], [ 101.802385, 36.67152 ], [ 101.806065, 36.666968 ], [ 101.803312, 36.662297 ], [ 101.801486, 36.652768 ], [ 101.804899, 36.648841 ], [ 101.812203, 36.652548 ], [ 101.817652, 36.653598 ], [ 101.829128, 36.651533 ], [ 101.835196, 36.64466 ], [ 101.841039, 36.643103 ], [ 101.848834, 36.648401 ], [ 101.852556, 36.646454 ], [ 101.852486, 36.641782 ], [ 101.848876, 36.631861 ], [ 101.852416, 36.627357 ], [ 101.864551, 36.62453 ], [ 101.875451, 36.615538 ], [ 101.879468, 36.613777 ], [ 101.88149, 36.606664 ], [ 101.887404, 36.604665 ], [ 101.902208, 36.586608 ], [ 101.911787, 36.573105 ], [ 101.914175, 36.562599 ], [ 101.923796, 36.560159 ], [ 101.935286, 36.5546 ], [ 101.945918, 36.55338 ], [ 101.951691, 36.550397 ], [ 101.951775, 36.543346 ], [ 101.95752, 36.540701 ], [ 101.982789, 36.533327 ], [ 101.990752, 36.525817 ], [ 102.004714, 36.521578 ], [ 102.02487, 36.513745 ], [ 102.043522, 36.514135 ], [ 102.060434, 36.509946 ], [ 102.069746, 36.510116 ], [ 102.077935, 36.517797 ], [ 102.093553, 36.519628 ], [ 102.098399, 36.518153 ], [ 102.111743, 36.517187 ], [ 102.112557, 36.520832 ], [ 102.121687, 36.527224 ], [ 102.140719, 36.537108 ], [ 102.14836, 36.546312 ], [ 102.149273, 36.553515 ], [ 102.156872, 36.560023 ], [ 102.157125, 36.562616 ], [ 102.163375, 36.562379 ], [ 102.183292, 36.550956 ], [ 102.181368, 36.546363 ], [ 102.182337, 36.54182 ], [ 102.188405, 36.537362 ], [ 102.192085, 36.538871 ], [ 102.197141, 36.544566 ], [ 102.20179, 36.559718 ], [ 102.198742, 36.565395 ], [ 102.200961, 36.576799 ], [ 102.203827, 36.584186 ], [ 102.201425, 36.596789 ], [ 102.204487, 36.616351 ], [ 102.203223, 36.624276 ], [ 102.199754, 36.631641 ], [ 102.203265, 36.639327 ], [ 102.206215, 36.640563 ], [ 102.218308, 36.639327 ], [ 102.22748, 36.621499 ], [ 102.234138, 36.623057 ], [ 102.235795, 36.630371 ], [ 102.234095, 36.63865 ], [ 102.243773, 36.648993 ], [ 102.24588, 36.653716 ], [ 102.257538, 36.657304 ], [ 102.257903, 36.659538 ], [ 102.267833, 36.663177 ], [ 102.274084, 36.673162 ], [ 102.283382, 36.680167 ], [ 102.283312, 36.687426 ], [ 102.290911, 36.689101 ], [ 102.303369, 36.684922 ], [ 102.309971, 36.697306 ], [ 102.312064, 36.707032 ], [ 102.325871, 36.708588 ], [ 102.333202, 36.71417 ], [ 102.338245, 36.710347 ], [ 102.344481, 36.703074 ], [ 102.344959, 36.711244 ], [ 102.350942, 36.716842 ], [ 102.351153, 36.722085 ], [ 102.354917, 36.719666 ], [ 102.357291, 36.722626 ], [ 102.365999, 36.72156 ], [ 102.369314, 36.71926 ], [ 102.371014, 36.72244 ], [ 102.371913, 36.734767 ], [ 102.366519, 36.741479 ], [ 102.371056, 36.757691 ], [ 102.371505, 36.768982 ], [ 102.37482, 36.778277 ], [ 102.374595, 36.786337 ], [ 102.369005, 36.806037 ], [ 102.363373, 36.811273 ], [ 102.359749, 36.821424 ], [ 102.352866, 36.828332 ], [ 102.34656, 36.837839 ], [ 102.345183, 36.84699 ], [ 102.350914, 36.852629 ], [ 102.378219, 36.847193 ], [ 102.392813, 36.841216 ], [ 102.398094, 36.836944 ], [ 102.416831, 36.826373 ], [ 102.424345, 36.816475 ], [ 102.437661, 36.805547 ], [ 102.445007, 36.803756 ], [ 102.441875, 36.792166 ], [ 102.446201, 36.792031 ], [ 102.455597, 36.786371 ], [ 102.470121, 36.780676 ], [ 102.473365, 36.777787 ], [ 102.463168, 36.762272 ], [ 102.462718, 36.757472 ], [ 102.472452, 36.749391 ], [ 102.477214, 36.751149 ], [ 102.479166, 36.746145 ], [ 102.483689, 36.742866 ], [ 102.496442, 36.746162 ], [ 102.503493, 36.740837 ], [ 102.513241, 36.736999 ], [ 102.524281, 36.736356 ], [ 102.527807, 36.732772 ], [ 102.528425, 36.72802 ], [ 102.532147, 36.723421 ], [ 102.550968, 36.719869 ], [ 102.566601, 36.714728 ], [ 102.586265, 36.716521 ], [ 102.598457, 36.711937 ], [ 102.601617, 36.711954 ] ] ] ] } },
{ "type": "Feature", "properties": { "POLY_ID": 12, "code": 12, "adcode": 630224, "name": "", "center": "(2:102.262329,36.098322)", "centroid": "(2:102.212305,36.080497)", "childrenNum": 0, "level": "district", "parent": { "adcode": 630200 }, "subFeatureIndex": 4, "acroutes": "(3:100000,630000,630200)", "incdence": 106.819500, "CL": 1 }, "geometry": { "type": "MultiPolygon", "coordinates": [ [ [ [ 102.100787, 35.830158 ], [ 102.10847, 35.821314 ], [ 102.115774, 35.822973 ], [ 102.12194, 35.831407 ], [ 102.134694, 35.835443 ], [ 102.150312, 35.836521 ], [ 102.166577, 35.845141 ], [ 102.177308, 35.854393 ], [ 102.204599, 35.864003 ], [ 102.223575, 35.874928 ], [ 102.228983, 35.878808 ], [ 102.252903, 35.880843 ], [ 102.276163, 35.875338 ], [ 102.299254, 35.87662 ], [ 102.328104, 35.870517 ], [ 102.336433, 35.870705 ], [ 102.348189, 35.879253 ], [ 102.360325, 35.875782 ], [ 102.374932, 35.881373 ], [ 102.39374, 35.871235 ], [ 102.40006, 35.872722 ], [ 102.40933, 35.880757 ], [ 102.407659, 35.890295 ], [ 102.411662, 35.899439 ], [ 102.411873, 35.908172 ], [ 102.413741, 35.911846 ], [ 102.419092, 35.912683 ], [ 102.432843, 35.907847 ], [ 102.435877, 35.898328 ], [ 102.442858, 35.897303 ], [ 102.447521, 35.901217 ], [ 102.465977, 35.908821 ], [ 102.471623, 35.908206 ], [ 102.475093, 35.90472 ], [ 102.483085, 35.904669 ], [ 102.497257, 35.91294 ], [ 102.501429, 35.913538 ], [ 102.510474, 35.903353 ], [ 102.510474, 35.891423 ], [ 102.504842, 35.88568 ], [ 102.504392, 35.879646 ], [ 102.508002, 35.879355 ], [ 102.515222, 35.885373 ], [ 102.521598, 35.885766 ], [ 102.525194, 35.883321 ], [ 102.537807, 35.880518 ], [ 102.548004, 35.876124 ], [ 102.559311, 35.869286 ], [ 102.567823, 35.871902 ], [ 102.571264, 35.880586 ], [ 102.56816, 35.896619 ], [ 102.5725, 35.903199 ], [ 102.591209, 35.91241 ], [ 102.600128, 35.920133 ], [ 102.606407, 35.919928 ], [ 102.613401, 35.916255 ], [ 102.61718, 35.910633 ], [ 102.625663, 35.903626 ], [ 102.628501, 35.903199 ], [ 102.628093, 35.898465 ], [ 102.629947, 35.889509 ], [ 102.632349, 35.886364 ], [ 102.642729, 35.891526 ], [ 102.649415, 35.888842 ], [ 102.651199, 35.880655 ], [ 102.656087, 35.878176 ], [ 102.665413, 35.886774 ], [ 102.671972, 35.897371 ], [ 102.685639, 35.898875 ], [ 102.691945, 35.894278 ], [ 102.695906, 35.895799 ], [ 102.691777, 35.902208 ], [ 102.68592, 35.902738 ], [ 102.683939, 35.908753 ], [ 102.674135, 35.919006 ], [ 102.667983, 35.920578 ], [ 102.662056, 35.932964 ], [ 102.661045, 35.949123 ], [ 102.662913, 35.95312 ], [ 102.675526, 35.971136 ], [ 102.694909, 35.98628 ], [ 102.696482, 35.99502 ], [ 102.699263, 35.998383 ], [ 102.696819, 36.005108 ], [ 102.683012, 36.019648 ], [ 102.680301, 36.024324 ], [ 102.669079, 36.035346 ], [ 102.654668, 36.047083 ], [ 102.647842, 36.050342 ], [ 102.644709, 36.056585 ], [ 102.642013, 36.070467 ], [ 102.639147, 36.076726 ], [ 102.638557, 36.086121 ], [ 102.640257, 36.095191 ], [ 102.639105, 36.101567 ], [ 102.634035, 36.107243 ], [ 102.60798, 36.116192 ], [ 102.598415, 36.118595 ], [ 102.590409, 36.122464 ], [ 102.583877, 36.128752 ], [ 102.571039, 36.136011 ], [ 102.559185, 36.144956 ], [ 102.543791, 36.158534 ], [ 102.534422, 36.165092 ], [ 102.52334, 36.168805 ], [ 102.510025, 36.169384 ], [ 102.501499, 36.167272 ], [ 102.494982, 36.161583 ], [ 102.490838, 36.160646 ], [ 102.481441, 36.167442 ], [ 102.474966, 36.170287 ], [ 102.457985, 36.170866 ], [ 102.449515, 36.173795 ], [ 102.447802, 36.176912 ], [ 102.447226, 36.188849 ], [ 102.451538, 36.196937 ], [ 102.451018, 36.205416 ], [ 102.447661, 36.207986 ], [ 102.442521, 36.205586 ], [ 102.428573, 36.206573 ], [ 102.415623, 36.211731 ], [ 102.408741, 36.212446 ], [ 102.399049, 36.218966 ], [ 102.392223, 36.222217 ], [ 102.375087, 36.226404 ], [ 102.366491, 36.224242 ], [ 102.357979, 36.22414 ], [ 102.328708, 36.241788 ], [ 102.316347, 36.246025 ], [ 102.309858, 36.2456 ], [ 102.298523, 36.242554 ], [ 102.292666, 36.232735 ], [ 102.283031, 36.229791 ], [ 102.253156, 36.233603 ], [ 102.238309, 36.234726 ], [ 102.209347, 36.230097 ], [ 102.197478, 36.230029 ], [ 102.187435, 36.231458 ], [ 102.174176, 36.231305 ], [ 102.166577, 36.236581 ], [ 102.163108, 36.245787 ], [ 102.157377, 36.255094 ], [ 102.151605, 36.259092 ], [ 102.139174, 36.25899 ], [ 102.13055, 36.260266 ], [ 102.111518, 36.260878 ], [ 102.098807, 36.257731 ], [ 102.077359, 36.254175 ], [ 102.07351, 36.257969 ], [ 102.066726, 36.259993 ], [ 102.056964, 36.254345 ], [ 102.054857, 36.255757 ], [ 102.052189, 36.2677 ], [ 102.046978, 36.2743 ], [ 102.047568, 36.286443 ], [ 102.053748, 36.290219 ], [ 102.049534, 36.298007 ], [ 102.045952, 36.29969 ], [ 102.035207, 36.299758 ], [ 102.036935, 36.28646 ], [ 102.035502, 36.28476 ], [ 102.038986, 36.276443 ], [ 102.039828, 36.260334 ], [ 102.027145, 36.262528 ], [ 102.021204, 36.260963 ], [ 102.013633, 36.266169 ], [ 102.008169, 36.267734 ], [ 101.999152, 36.263022 ], [ 101.994264, 36.264604 ], [ 101.990331, 36.270864 ], [ 101.987424, 36.279861 ], [ 101.986286, 36.292463 ], [ 101.98151, 36.295711 ], [ 101.962296, 36.298211 ], [ 101.951663, 36.297089 ], [ 101.931311, 36.289198 ], [ 101.92624, 36.285814 ], [ 101.911422, 36.286341 ], [ 101.903978, 36.284419 ], [ 101.891997, 36.285491 ], [ 101.85427, 36.293603 ], [ 101.839142, 36.295524 ], [ 101.83462, 36.294963 ], [ 101.830266, 36.290151 ], [ 101.826459, 36.289436 ], [ 101.821529, 36.2943 ], [ 101.815223, 36.292378 ], [ 101.78796, 36.292718 ], [ 101.77147, 36.288484 ], [ 101.760023, 36.29214 ], [ 101.749306, 36.298874 ], [ 101.743898, 36.300846 ], [ 101.740991, 36.299384 ], [ 101.738687, 36.291001 ], [ 101.738631, 36.280933 ], [ 101.732718, 36.277548 ], [ 101.71613, 36.278926 ], [ 101.717253, 36.272173 ], [ 101.716003, 36.267547 ], [ 101.710961, 36.260606 ], [ 101.706087, 36.250109 ], [ 101.687237, 36.240342 ], [ 101.681268, 36.237925 ], [ 101.675481, 36.23219 ], [ 101.668388, 36.231084 ], [ 101.675678, 36.225893 ], [ 101.672925, 36.220532 ], [ 101.676352, 36.211289 ], [ 101.667278, 36.202436 ], [ 101.668866, 36.193668 ], [ 101.667995, 36.185427 ], [ 101.67034, 36.180045 ], [ 101.666801, 36.167374 ], [ 101.666871, 36.160833 ], [ 101.669975, 36.162332 ], [ 101.68051, 36.16332 ], [ 101.686353, 36.161736 ], [ 101.694162, 36.163542 ], [ 101.699176, 36.16286 ], [ 101.71672, 36.163525 ], [ 101.720933, 36.161276 ], [ 101.727043, 36.167493 ], [ 101.73106, 36.16487 ], [ 101.729515, 36.159828 ], [ 101.732676, 36.14942 ], [ 101.737128, 36.14775 ], [ 101.743238, 36.149028 ], [ 101.746511, 36.15436 ], [ 101.746286, 36.163576 ], [ 101.748983, 36.167493 ], [ 101.753562, 36.169605 ], [ 101.757354, 36.166335 ], [ 101.757087, 36.158721 ], [ 101.752171, 36.154718 ], [ 101.753084, 36.150868 ], [ 101.758126, 36.149335 ], [ 101.769686, 36.15649 ], [ 101.779631, 36.153355 ], [ 101.785277, 36.145041 ], [ 101.78626, 36.131393 ], [ 101.791878, 36.121867 ], [ 101.799927, 36.118015 ], [ 101.808888, 36.1173 ], [ 101.819773, 36.11897 ], [ 101.837387, 36.117828 ], [ 101.846713, 36.124134 ], [ 101.850604, 36.12444 ], [ 101.86538, 36.113465 ], [ 101.887614, 36.109715 ], [ 101.885859, 36.102112 ], [ 101.886772, 36.096845 ], [ 101.895859, 36.091867 ], [ 101.906927, 36.089599 ], [ 101.895972, 36.078584 ], [ 101.896379, 36.075038 ], [ 101.912237, 36.073946 ], [ 101.935047, 36.062793 ], [ 101.953461, 36.063629 ], [ 101.955947, 36.062298 ], [ 101.951607, 36.051519 ], [ 101.944078, 36.044866 ], [ 101.95318, 36.033094 ], [ 101.956003, 36.026269 ], [ 101.972212, 36.028061 ], [ 101.97533, 36.026969 ], [ 101.978842, 36.012583 ], [ 101.983069, 36.004255 ], [ 101.992087, 36.001558 ], [ 102.002326, 35.995464 ], [ 102.017889, 35.992374 ], [ 102.032454, 35.976549 ], [ 102.035067, 35.962495 ], [ 102.041373, 35.954332 ], [ 102.051177, 35.954008 ], [ 102.064984, 35.949465 ], [ 102.083469, 35.946715 ], [ 102.084339, 35.94323 ], [ 102.081151, 35.940941 ], [ 102.068074, 35.936978 ], [ 102.054534, 35.934587 ], [ 102.04084, 35.925959 ], [ 102.046233, 35.9147 ], [ 102.04966, 35.913196 ], [ 102.052736, 35.907523 ], [ 102.060363, 35.907916 ], [ 102.065364, 35.91024 ], [ 102.077836, 35.908839 ], [ 102.085744, 35.913247 ], [ 102.090885, 35.919604 ], [ 102.094298, 35.919347 ], [ 102.110212, 35.906515 ], [ 102.115296, 35.894483 ], [ 102.116195, 35.88621 ], [ 102.115142, 35.871679 ], [ 102.109046, 35.865336 ], [ 102.089649, 35.865918 ], [ 102.081586, 35.86443 ], [ 102.078215, 35.86154 ], [ 102.079746, 35.858668 ], [ 102.078328, 35.85258 ], [ 102.079915, 35.846236 ], [ 102.084747, 35.840318 ], [ 102.09875, 35.835392 ], [ 102.100787, 35.830158 ] ] ] ] } },
{ "type": "Feature", "properties": { "POLY_ID": 13, "code": 13, "adcode": 630225, "name": "循化撒拉族自治县", "center": "(2:102.486534,35.847247)", "centroid": "(2:102.468435,35.717758)", "childrenNum": 0, "level": "district", "parent": { "adcode": 630200 }, "subFeatureIndex": 5, "acroutes": "(3:100000,630000,630200)", "incdence": 153.225900, "CL": 1 }, "geometry": { "type": "MultiPolygon", "coordinates": [ [ [ [ 102.656087, 35.878176 ], [ 102.651199, 35.880655 ], [ 102.649415, 35.888842 ], [ 102.642729, 35.891526 ], [ 102.632349, 35.886364 ], [ 102.629947, 35.889509 ], [ 102.628093, 35.898465 ], [ 102.628501, 35.903199 ], [ 102.625663, 35.903626 ], [ 102.61718, 35.910633 ], [ 102.613401, 35.916255 ], [ 102.606407, 35.919928 ], [ 102.600128, 35.920133 ], [ 102.591209, 35.91241 ], [ 102.5725, 35.903199 ], [ 102.56816, 35.896619 ], [ 102.571264, 35.880586 ], [ 102.567823, 35.871902 ], [ 102.559311, 35.869286 ], [ 102.548004, 35.876124 ], [ 102.537807, 35.880518 ], [ 102.525194, 35.883321 ], [ 102.521598, 35.885766 ], [ 102.515222, 35.885373 ], [ 102.508002, 35.879355 ], [ 102.504392, 35.879646 ], [ 102.504842, 35.88568 ], [ 102.510474, 35.891423 ], [ 102.510474, 35.903353 ], [ 102.501429, 35.913538 ], [ 102.497257, 35.91294 ], [ 102.483085, 35.904669 ], [ 102.475093, 35.90472 ], [ 102.471623, 35.908206 ], [ 102.465977, 35.908821 ], [ 102.447521, 35.901217 ], [ 102.442858, 35.897303 ], [ 102.435877, 35.898328 ], [ 102.432843, 35.907847 ], [ 102.419092, 35.912683 ], [ 102.413741, 35.911846 ], [ 102.411873, 35.908172 ], [ 102.411662, 35.899439 ], [ 102.407659, 35.890295 ], [ 102.40933, 35.880757 ], [ 102.40006, 35.872722 ], [ 102.39374, 35.871235 ], [ 102.374932, 35.881373 ], [ 102.360325, 35.875782 ], [ 102.348189, 35.879253 ], [ 102.336433, 35.870705 ], [ 102.328104, 35.870517 ], [ 102.299254, 35.87662 ], [ 102.276163, 35.875338 ], [ 102.252903, 35.880843 ], [ 102.228983, 35.878808 ], [ 102.223575, 35.874928 ], [ 102.204599, 35.864003 ], [ 102.177308, 35.854393 ], [ 102.166577, 35.845141 ], [ 102.150312, 35.836521 ], [ 102.134694, 35.835443 ], [ 102.12194, 35.831407 ], [ 102.115774, 35.822973 ], [ 102.10847, 35.821314 ], [ 102.100787, 35.830158 ], [ 102.086264, 35.823059 ], [ 102.082092, 35.813786 ], [ 102.087317, 35.805779 ], [ 102.102711, 35.789351 ], [ 102.113302, 35.783395 ], [ 102.129539, 35.767835 ], [ 102.132474, 35.760405 ], [ 102.138935, 35.754481 ], [ 102.141801, 35.74741 ], [ 102.13843, 35.745252 ], [ 102.126266, 35.743677 ], [ 102.121996, 35.738916 ], [ 102.124201, 35.735337 ], [ 102.133977, 35.7321 ], [ 102.151759, 35.730644 ], [ 102.167926, 35.730113 ], [ 102.17044, 35.728606 ], [ 102.152475, 35.715931 ], [ 102.154133, 35.707914 ], [ 102.159288, 35.701592 ], [ 102.16242, 35.693761 ], [ 102.171788, 35.692922 ], [ 102.180356, 35.695835 ], [ 102.19759, 35.709661 ], [ 102.203757, 35.710689 ], [ 102.212872, 35.707999 ], [ 102.217072, 35.702483 ], [ 102.222283, 35.691602 ], [ 102.225022, 35.679298 ], [ 102.221482, 35.662707 ], [ 102.226328, 35.654119 ], [ 102.232747, 35.648324 ], [ 102.244855, 35.640626 ], [ 102.257088, 35.630166 ], [ 102.26914, 35.624078 ], [ 102.275348, 35.623563 ], [ 102.289099, 35.624867 ], [ 102.303762, 35.624352 ], [ 102.311165, 35.622723 ], [ 102.320603, 35.618864 ], [ 102.324283, 35.618744 ], [ 102.346574, 35.610665 ], [ 102.350184, 35.605605 ], [ 102.35458, 35.590371 ], [ 102.366659, 35.580625 ], [ 102.379891, 35.568133 ], [ 102.388388, 35.561714 ], [ 102.405468, 35.55435 ], [ 102.407533, 35.551501 ], [ 102.40617, 35.544789 ], [ 102.408347, 35.538506 ], [ 102.417814, 35.542781 ], [ 102.424458, 35.542712 ], [ 102.426677, 35.539656 ], [ 102.421592, 35.520683 ], [ 102.420595, 35.50667 ], [ 102.42391, 35.495866 ], [ 102.422716, 35.49085 ], [ 102.404653, 35.479013 ], [ 102.402912, 35.475113 ], [ 102.404443, 35.470233 ], [ 102.412912, 35.463566 ], [ 102.419977, 35.461556 ], [ 102.425427, 35.457466 ], [ 102.444431, 35.44815 ], [ 102.44967, 35.447944 ], [ 102.440667, 35.451485 ], [ 102.438054, 35.455334 ], [ 102.44047, 35.465663 ], [ 102.448097, 35.47001 ], [ 102.446833, 35.476367 ], [ 102.449684, 35.478584 ], [ 102.457409, 35.47379 ], [ 102.460878, 35.478773 ], [ 102.464643, 35.494509 ], [ 102.465542, 35.501809 ], [ 102.462269, 35.507185 ], [ 102.474475, 35.510877 ], [ 102.476483, 35.513007 ], [ 102.482593, 35.512938 ], [ 102.488015, 35.521404 ], [ 102.490922, 35.534471 ], [ 102.494153, 35.543622 ], [ 102.498591, 35.545235 ], [ 102.497678, 35.558384 ], [ 102.499294, 35.56446 ], [ 102.497861, 35.571857 ], [ 102.502201, 35.572543 ], [ 102.509013, 35.568991 ], [ 102.51414, 35.569403 ], [ 102.514028, 35.575151 ], [ 102.509364, 35.580643 ], [ 102.503269, 35.58428 ], [ 102.505277, 35.587626 ], [ 102.509786, 35.587901 ], [ 102.519997, 35.579356 ], [ 102.531402, 35.580454 ], [ 102.532147, 35.574997 ], [ 102.540967, 35.571531 ], [ 102.544844, 35.565352 ], [ 102.551867, 35.559259 ], [ 102.555421, 35.562091 ], [ 102.562682, 35.558453 ], [ 102.570253, 35.548961 ], [ 102.58229, 35.545064 ], [ 102.587164, 35.541802 ], [ 102.596378, 35.539948 ], [ 102.603738, 35.54072 ], [ 102.61364, 35.538197 ], [ 102.624259, 35.541287 ], [ 102.633529, 35.540463 ], [ 102.632658, 35.53684 ], [ 102.635524, 35.534385 ], [ 102.659556, 35.531381 ], [ 102.681973, 35.529406 ], [ 102.684712, 35.530505 ], [ 102.69533, 35.528513 ], [ 102.701047, 35.525337 ], [ 102.713548, 35.514398 ], [ 102.723057, 35.509246 ], [ 102.732833, 35.50229 ], [ 102.73817, 35.500263 ], [ 102.74237, 35.495299 ], [ 102.745741, 35.495041 ], [ 102.753241, 35.501466 ], [ 102.756781, 35.508902 ], [ 102.764548, 35.513368 ], [ 102.765967, 35.515909 ], [ 102.777414, 35.520889 ], [ 102.778355, 35.524633 ], [ 102.782934, 35.528359 ], [ 102.781178, 35.53387 ], [ 102.777259, 35.535896 ], [ 102.773579, 35.534231 ], [ 102.747974, 35.528324 ], [ 102.741906, 35.521971 ], [ 102.729434, 35.523637 ], [ 102.727285, 35.532085 ], [ 102.741906, 35.539725 ], [ 102.746288, 35.545287 ], [ 102.753016, 35.546592 ], [ 102.762511, 35.546317 ], [ 102.776641, 35.550626 ], [ 102.78174, 35.549458 ], [ 102.792541, 35.559242 ], [ 102.804747, 35.556736 ], [ 102.808722, 35.560444 ], [ 102.806671, 35.567532 ], [ 102.801671, 35.574705 ], [ 102.780209, 35.587815 ], [ 102.770855, 35.598263 ], [ 102.770531, 35.606206 ], [ 102.763171, 35.611866 ], [ 102.765756, 35.618127 ], [ 102.762666, 35.623392 ], [ 102.764646, 35.626324 ], [ 102.768691, 35.640334 ], [ 102.768439, 35.647878 ], [ 102.764534, 35.65333 ], [ 102.743957, 35.657804 ], [ 102.738128, 35.665741 ], [ 102.733001, 35.675082 ], [ 102.727018, 35.691362 ], [ 102.716455, 35.697839 ], [ 102.708042, 35.704984 ], [ 102.702227, 35.713139 ], [ 102.699024, 35.723228 ], [ 102.69658, 35.739276 ], [ 102.696145, 35.74729 ], [ 102.686889, 35.764309 ], [ 102.686004, 35.772166 ], [ 102.694488, 35.779937 ], [ 102.695597, 35.782625 ], [ 102.694151, 35.791302 ], [ 102.694825, 35.796436 ], [ 102.703589, 35.798541 ], [ 102.712635, 35.805522 ], [ 102.715149, 35.81548 ], [ 102.718056, 35.816883 ], [ 102.71366, 35.817824 ], [ 102.706089, 35.824171 ], [ 102.705471, 35.831578 ], [ 102.700935, 35.834622 ], [ 102.698392, 35.840797 ], [ 102.683953, 35.84668 ], [ 102.68172, 35.845962 ], [ 102.673138, 35.849895 ], [ 102.672239, 35.855402 ], [ 102.683518, 35.868004 ], [ 102.683111, 35.873423 ], [ 102.677324, 35.87809 ], [ 102.666087, 35.880518 ], [ 102.656087, 35.878176 ] ] ] ] } },
{ "type": "Feature", "properties": { "POLY_ID": 14, "code": 14, "adcode": 632221, "name": "", "center": "(2:101.618461,37.376627)", "centroid": "(2:101.732157,37.45522)", "childrenNum": 0, "level": "district", "parent": { "adcode": 632200 }, "subFeatureIndex": 0, "acroutes": "(3:100000,630000,632200)", "incdence": 119.341300, "CL": 1 }, "geometry": { "type": "MultiPolygon", "coordinates": [ [ [ [ 101.159388, 37.871741 ], [ 101.152974, 37.863438 ], [ 101.139646, 37.860544 ], [ 101.135142, 37.858215 ], [ 101.132231, 37.852098 ], [ 101.131003, 37.843063 ], [ 101.11167, 37.835839 ], [ 101.110578, 37.832567 ], [ 101.112762, 37.828049 ], [ 101.111397, 37.824612 ], [ 101.097614, 37.812043 ], [ 101.094157, 37.807429 ], [ 101.095021, 37.804557 ], [ 101.100434, 37.801025 ], [ 101.101935, 37.795657 ], [ 101.111897, 37.790147 ], [ 101.111761, 37.781128 ], [ 101.116219, 37.778843 ], [ 101.131867, 37.776253 ], [ 101.133869, 37.761107 ], [ 101.143194, 37.759717 ], [ 101.150108, 37.76073 ], [ 101.155931, 37.758657 ], [ 101.163664, 37.757974 ], [ 101.172034, 37.751754 ], [ 101.178448, 37.748621 ], [ 101.19305, 37.744498 ], [ 101.200146, 37.74101 ], [ 101.196917, 37.738466 ], [ 101.188501, 37.736015 ], [ 101.177811, 37.726494 ], [ 101.172171, 37.715181 ], [ 101.169077, 37.703866 ], [ 101.158069, 37.699598 ], [ 101.15029, 37.688776 ], [ 101.144058, 37.684932 ], [ 101.152838, 37.6709 ], [ 101.154066, 37.661961 ], [ 101.162299, 37.638581 ], [ 101.180313, 37.627797 ], [ 101.197099, 37.621685 ], [ 101.197372, 37.617248 ], [ 101.191458, 37.612999 ], [ 101.192595, 37.599426 ], [ 101.199419, 37.593948 ], [ 101.204013, 37.584952 ], [ 101.194415, 37.589061 ], [ 101.185908, 37.589769 ], [ 101.176447, 37.588282 ], [ 101.172989, 37.589911 ], [ 101.168986, 37.596475 ], [ 101.159661, 37.597702 ], [ 101.148607, 37.594114 ], [ 101.133641, 37.59435 ], [ 101.128001, 37.598623 ], [ 101.124862, 37.604265 ], [ 101.116128, 37.608325 ], [ 101.105074, 37.605611 ], [ 101.09684, 37.600441 ], [ 101.088334, 37.59952 ], [ 101.082693, 37.600417 ], [ 101.068501, 37.599048 ], [ 101.061677, 37.606461 ], [ 101.057401, 37.608916 ], [ 101.048622, 37.610709 ], [ 101.042936, 37.608656 ], [ 101.038387, 37.611559 ], [ 101.019873, 37.616209 ], [ 101.011048, 37.6227 ], [ 101.008364, 37.606626 ], [ 100.998584, 37.595483 ], [ 100.973428, 37.57749 ], [ 100.962693, 37.572082 ], [ 100.962602, 37.555998 ], [ 100.954869, 37.542248 ], [ 100.946317, 37.539035 ], [ 100.945862, 37.531639 ], [ 100.943769, 37.527977 ], [ 100.946089, 37.522447 ], [ 100.944998, 37.516846 ], [ 100.934262, 37.512119 ], [ 100.930077, 37.497912 ], [ 100.926847, 37.492924 ], [ 100.937264, 37.478312 ], [ 100.947181, 37.468474 ], [ 100.954141, 37.470319 ], [ 100.960828, 37.46469 ], [ 100.973428, 37.463413 ], [ 100.965195, 37.4575 ], [ 100.963694, 37.449765 ], [ 100.977613, 37.444797 ], [ 100.983208, 37.435854 ], [ 100.989077, 37.429915 ], [ 100.993625, 37.428448 ], [ 101.003633, 37.429868 ], [ 101.015733, 37.42213 ], [ 101.0196, 37.413847 ], [ 101.057128, 37.398817 ], [ 101.066545, 37.402486 ], [ 101.072777, 37.402344 ], [ 101.081556, 37.396474 ], [ 101.081602, 37.38814 ], [ 101.085878, 37.385015 ], [ 101.091882, 37.384423 ], [ 101.113444, 37.386554 ], [ 101.120176, 37.379641 ], [ 101.129775, 37.377273 ], [ 101.140874, 37.380256 ], [ 101.14888, 37.383926 ], [ 101.161117, 37.378291 ], [ 101.168804, 37.378717 ], [ 101.175173, 37.374881 ], [ 101.181951, 37.376586 ], [ 101.197554, 37.376373 ], [ 101.210927, 37.378812 ], [ 101.213748, 37.378007 ], [ 101.216886, 37.371542 ], [ 101.221253, 37.368559 ], [ 101.233354, 37.371163 ], [ 101.237539, 37.370879 ], [ 101.245454, 37.366925 ], [ 101.253278, 37.365883 ], [ 101.259464, 37.372324 ], [ 101.266925, 37.375023 ], [ 101.269244, 37.379877 ], [ 101.274749, 37.379428 ], [ 101.281572, 37.383595 ], [ 101.285348, 37.383524 ], [ 101.29026, 37.378741 ], [ 101.301997, 37.375023 ], [ 101.311231, 37.368843 ], [ 101.315825, 37.36953 ], [ 101.321921, 37.359346 ], [ 101.329518, 37.352596 ], [ 101.340208, 37.35288 ], [ 101.348896, 37.346958 ], [ 101.374916, 37.345963 ], [ 101.386243, 37.347266 ], [ 101.395704, 37.35063 ], [ 101.414992, 37.348403 ], [ 101.424226, 37.345418 ], [ 101.432733, 37.345845 ], [ 101.437509, 37.341249 ], [ 101.451156, 37.339236 ], [ 101.458843, 37.342055 ], [ 101.466713, 37.343002 ], [ 101.476175, 37.33997 ], [ 101.484363, 37.333692 ], [ 101.491869, 37.33753 ], [ 101.497646, 37.337838 ], [ 101.502922, 37.333692 ], [ 101.518389, 37.326442 ], [ 101.532809, 37.325162 ], [ 101.53522, 37.322579 ], [ 101.535356, 37.313764 ], [ 101.531399, 37.300634 ], [ 101.532081, 37.297718 ], [ 101.541998, 37.287241 ], [ 101.543271, 37.283258 ], [ 101.540269, 37.277947 ], [ 101.552142, 37.276216 ], [ 101.558965, 37.277259 ], [ 101.568791, 37.282309 ], [ 101.573158, 37.273655 ], [ 101.591126, 37.268012 ], [ 101.596903, 37.264739 ], [ 101.611733, 37.264739 ], [ 101.621786, 37.256534 ], [ 101.626517, 37.250225 ], [ 101.639754, 37.254874 ], [ 101.646304, 37.254637 ], [ 101.657586, 37.251174 ], [ 101.669504, 37.250106 ], [ 101.677601, 37.252549 ], [ 101.684879, 37.245956 ], [ 101.690611, 37.245078 ], [ 101.695615, 37.241401 ], [ 101.716631, 37.235115 ], [ 101.724364, 37.236206 ], [ 101.72955, 37.240595 ], [ 101.730596, 37.246643 ], [ 101.738375, 37.248731 ], [ 101.742196, 37.247735 ], [ 101.743697, 37.243228 ], [ 101.752795, 37.239243 ], [ 101.751566, 37.235067 ], [ 101.761256, 37.232031 ], [ 101.760346, 37.223917 ], [ 101.762211, 37.220524 ], [ 101.778587, 37.219337 ], [ 101.794872, 37.2205 ], [ 101.798921, 37.219954 ], [ 101.806654, 37.213452 ], [ 101.810384, 37.20873 ], [ 101.810748, 37.20301 ], [ 101.826487, 37.196721 ], [ 101.832219, 37.191238 ], [ 101.841499, 37.18592 ], [ 101.852734, 37.181552 ], [ 101.861059, 37.181457 ], [ 101.87093, 37.179297 ], [ 101.879209, 37.175451 ], [ 101.885669, 37.170299 ], [ 101.8914, 37.158188 ], [ 101.906821, 37.150351 ], [ 101.923243, 37.146195 ], [ 101.936434, 37.136955 ], [ 101.946442, 37.131278 ], [ 101.970824, 37.121371 ], [ 101.990248, 37.105926 ], [ 102.002758, 37.100436 ], [ 102.012219, 37.101862 ], [ 102.02532, 37.097679 ], [ 102.039058, 37.098155 ], [ 102.045245, 37.096753 ], [ 102.064668, 37.083989 ], [ 102.087959, 37.074931 ], [ 102.097921, 37.072839 ], [ 102.107292, 37.068132 ], [ 102.112887, 37.063448 ], [ 102.118255, 37.061474 ], [ 102.141181, 37.061094 ], [ 102.163744, 37.055625 ], [ 102.174434, 37.060214 ], [ 102.183623, 37.070914 ], [ 102.194131, 37.077333 ], [ 102.204138, 37.080518 ], [ 102.21683, 37.082467 ], [ 102.230249, 37.082396 ], [ 102.249673, 37.086176 ], [ 102.271872, 37.087602 ], [ 102.285382, 37.087317 ], [ 102.29357, 37.085771 ], [ 102.304442, 37.086485 ], [ 102.328824, 37.092451 ], [ 102.349704, 37.099557 ], [ 102.36931, 37.1045 ], [ 102.387915, 37.106758 ], [ 102.402653, 37.103122 ], [ 102.410614, 37.103027 ], [ 102.420985, 37.100008 ], [ 102.429492, 37.095279 ], [ 102.438817, 37.093449 ], [ 102.442866, 37.090288 ], [ 102.450189, 37.090525 ], [ 102.453738, 37.088909 ], [ 102.468885, 37.086413 ], [ 102.483715, 37.079163 ], [ 102.488582, 37.078521 ], [ 102.497953, 37.090407 ], [ 102.504549, 37.089503 ], [ 102.509826, 37.092783 ], [ 102.524018, 37.089884 ], [ 102.531069, 37.087317 ], [ 102.537711, 37.090383 ], [ 102.553723, 37.09371 ], [ 102.563185, 37.09333 ], [ 102.563594, 37.096444 ], [ 102.571509, 37.096348 ], [ 102.577195, 37.098487 ], [ 102.583564, 37.105356 ], [ 102.593753, 37.101933 ], [ 102.601668, 37.104714 ], [ 102.611403, 37.104476 ], [ 102.642063, 37.099676 ], [ 102.639743, 37.105284 ], [ 102.640516, 37.115074 ], [ 102.637286, 37.121965 ], [ 102.628371, 37.125457 ], [ 102.628552, 37.13401 ], [ 102.621638, 37.137383 ], [ 102.619364, 37.143036 ], [ 102.615361, 37.1461 ], [ 102.614178, 37.150043 ], [ 102.606263, 37.152204 ], [ 102.609083, 37.157642 ], [ 102.608128, 37.162534 ], [ 102.600895, 37.174288 ], [ 102.587794, 37.171391 ], [ 102.580743, 37.172222 ], [ 102.575558, 37.176709 ], [ 102.568416, 37.180057 ], [ 102.567551, 37.182739 ], [ 102.559955, 37.192211 ], [ 102.555997, 37.193279 ], [ 102.549447, 37.198335 ], [ 102.543579, 37.205123 ], [ 102.544625, 37.208303 ], [ 102.537847, 37.212574 ], [ 102.533207, 37.217297 ], [ 102.529204, 37.215778 ], [ 102.518469, 37.219717 ], [ 102.507278, 37.217676 ], [ 102.500182, 37.219741 ], [ 102.49445, 37.2233 ], [ 102.488173, 37.225032 ], [ 102.484852, 37.229563 ], [ 102.483124, 37.236325 ], [ 102.479939, 37.241022 ], [ 102.472252, 37.244271 ], [ 102.461562, 37.246477 ], [ 102.45765, 37.248873 ], [ 102.45765, 37.254708 ], [ 102.452555, 37.264668 ], [ 102.453647, 37.271189 ], [ 102.446914, 37.275386 ], [ 102.442638, 37.276169 ], [ 102.42649, 37.286719 ], [ 102.42053, 37.292503 ], [ 102.419211, 37.295988 ], [ 102.428309, 37.308289 ], [ 102.420758, 37.311536 ], [ 102.418802, 37.314356 ], [ 102.409249, 37.316845 ], [ 102.4047, 37.316465 ], [ 102.39351, 37.324949 ], [ 102.384048, 37.322864 ], [ 102.378362, 37.32592 ], [ 102.368354, 37.327674 ], [ 102.361258, 37.331891 ], [ 102.360712, 37.334 ], [ 102.353388, 37.336132 ], [ 102.351933, 37.339733 ], [ 102.34097, 37.343571 ], [ 102.341152, 37.348048 ], [ 102.334374, 37.351885 ], [ 102.330143, 37.351648 ], [ 102.319635, 37.358186 ], [ 102.314495, 37.358991 ], [ 102.308491, 37.362899 ], [ 102.308945, 37.36619 ], [ 102.298892, 37.370027 ], [ 102.297755, 37.379593 ], [ 102.300121, 37.391029 ], [ 102.280515, 37.392946 ], [ 102.271144, 37.392875 ], [ 102.25454, 37.404025 ], [ 102.248763, 37.411504 ], [ 102.221015, 37.418154 ], [ 102.214055, 37.418154 ], [ 102.20937, 37.420663 ], [ 102.2015, 37.41929 ], [ 102.197406, 37.420521 ], [ 102.186989, 37.428519 ], [ 102.189809, 37.434979 ], [ 102.185715, 37.444561 ], [ 102.180529, 37.449505 ], [ 102.180302, 37.454117 ], [ 102.17316, 37.461261 ], [ 102.15874, 37.469491 ], [ 102.135632, 37.480203 ], [ 102.130127, 37.48174 ], [ 102.125215, 37.485524 ], [ 102.116572, 37.482592 ], [ 102.108202, 37.481386 ], [ 102.103516, 37.483088 ], [ 102.10338, 37.492853 ], [ 102.109612, 37.498692 ], [ 102.11266, 37.498527 ], [ 102.113615, 37.508219 ], [ 102.122167, 37.515877 ], [ 102.119847, 37.519918 ], [ 102.118209, 37.531592 ], [ 102.121621, 37.536365 ], [ 102.126306, 37.5392 ], [ 102.130901, 37.545461 ], [ 102.126625, 37.552572 ], [ 102.120939, 37.552596 ], [ 102.118073, 37.55784 ], [ 102.106973, 37.564288 ], [ 102.106928, 37.56717 ], [ 102.101287, 37.574255 ], [ 102.101606, 37.582379 ], [ 102.090233, 37.578884 ], [ 102.084183, 37.581363 ], [ 102.078361, 37.581245 ], [ 102.073721, 37.583441 ], [ 102.071947, 37.587951 ], [ 102.066397, 37.590076 ], [ 102.066261, 37.594208 ], [ 102.070082, 37.601338 ], [ 102.063941, 37.603817 ], [ 102.062258, 37.611087 ], [ 102.057845, 37.61399 ], [ 102.049657, 37.612385 ], [ 102.047383, 37.617602 ], [ 102.039467, 37.621661 ], [ 102.038194, 37.627018 ], [ 102.035464, 37.62867 ], [ 102.046154, 37.64238 ], [ 102.048656, 37.650425 ], [ 102.047337, 37.654318 ], [ 102.038103, 37.659696 ], [ 102.034282, 37.66748 ], [ 102.034009, 37.672599 ], [ 102.036465, 37.679768 ], [ 102.036283, 37.684555 ], [ 102.033417, 37.68847 ], [ 102.018588, 37.694883 ], [ 102.015631, 37.698278 ], [ 102.016313, 37.70686 ], [ 102.009536, 37.714191 ], [ 102.004714, 37.71412 ], [ 101.999164, 37.719918 ], [ 101.999073, 37.725056 ], [ 101.981332, 37.727625 ], [ 101.968413, 37.725646 ], [ 101.957632, 37.728851 ], [ 101.946351, 37.728097 ], [ 101.931158, 37.72178 ], [ 101.924926, 37.716666 ], [ 101.922333, 37.712423 ], [ 101.908277, 37.703488 ], [ 101.902636, 37.701956 ], [ 101.897268, 37.70264 ], [ 101.877299, 37.686772 ], [ 101.87234, 37.685711 ], [ 101.869338, 37.672669 ], [ 101.861969, 37.665405 ], [ 101.859785, 37.660852 ], [ 101.854372, 37.664697 ], [ 101.841862, 37.659885 ], [ 101.82908, 37.655969 ], [ 101.816116, 37.654342 ], [ 101.813523, 37.655663 ], [ 101.811294, 37.663589 ], [ 101.810657, 37.67366 ], [ 101.813659, 37.681631 ], [ 101.798693, 37.687809 ], [ 101.791779, 37.696038 ], [ 101.789049, 37.697146 ], [ 101.750111, 37.706647 ], [ 101.702074, 37.72006 ], [ 101.678602, 37.727861 ], [ 101.668003, 37.728992 ], [ 101.659178, 37.733328 ], [ 101.658814, 37.741081 ], [ 101.670368, 37.754275 ], [ 101.669185, 37.759152 ], [ 101.661316, 37.764311 ], [ 101.657131, 37.769399 ], [ 101.648488, 37.77385 ], [ 101.640709, 37.775852 ], [ 101.630929, 37.787604 ], [ 101.619511, 37.805522 ], [ 101.619011, 37.809854 ], [ 101.60268, 37.818304 ], [ 101.598359, 37.827437 ], [ 101.585895, 37.830473 ], [ 101.574613, 37.835344 ], [ 101.558783, 37.837486 ], [ 101.551641, 37.835839 ], [ 101.542635, 37.838968 ], [ 101.51757, 37.850639 ], [ 101.5092, 37.855274 ], [ 101.500421, 37.85798 ], [ 101.495371, 37.854945 ], [ 101.488275, 37.856451 ], [ 101.482907, 37.85351 ], [ 101.475083, 37.855862 ], [ 101.470216, 37.855274 ], [ 101.463893, 37.857227 ], [ 101.45948, 37.862944 ], [ 101.459207, 37.866143 ], [ 101.454749, 37.867601 ], [ 101.450246, 37.866402 ], [ 101.443195, 37.868119 ], [ 101.437373, 37.864661 ], [ 101.4371, 37.860168 ], [ 101.420223, 37.846851 ], [ 101.409897, 37.843722 ], [ 101.404939, 37.840168 ], [ 101.402983, 37.83172 ], [ 101.399116, 37.829531 ], [ 101.389927, 37.827602 ], [ 101.382604, 37.822188 ], [ 101.37528, 37.806864 ], [ 101.376781, 37.801119 ], [ 101.367456, 37.796575 ], [ 101.362361, 37.791207 ], [ 101.354127, 37.792219 ], [ 101.346622, 37.80006 ], [ 101.338024, 37.804156 ], [ 101.329654, 37.805828 ], [ 101.319965, 37.811243 ], [ 101.313187, 37.810113 ], [ 101.309457, 37.815715 ], [ 101.304089, 37.819717 ], [ 101.30186, 37.82513 ], [ 101.293991, 37.825601 ], [ 101.283801, 37.828896 ], [ 101.281936, 37.834968 ], [ 101.279116, 37.836686 ], [ 101.26324, 37.833038 ], [ 101.258555, 37.832826 ], [ 101.239222, 37.84311 ], [ 101.226758, 37.843251 ], [ 101.217887, 37.846192 ], [ 101.202739, 37.847533 ], [ 101.192368, 37.854945 ], [ 101.185908, 37.856945 ], [ 101.183179, 37.86005 ], [ 101.171579, 37.862026 ], [ 101.171579, 37.86619 ], [ 101.168213, 37.869624 ], [ 101.16098, 37.867601 ], [ 101.159388, 37.871741 ] ] ] ] } },
{ "type": "Feature", "properties": { "POLY_ID": 15, "code": 15, "adcode": 632222, "name": "", "center": "(2:100.249778,38.175409)", "centroid": "(2:99.716996,38.312177)", "childrenNum": 0, "level": "district", "parent": { "adcode": 632200 }, "subFeatureIndex": 1, "acroutes": "(3:100000,630000,632200)", "incdence": 163.125400, "CL": 1 }, "geometry": { "type": "MultiPolygon", "coordinates": [ [ [ [ 101.159388, 37.871741 ], [ 101.150791, 37.877786 ], [ 101.152201, 37.891167 ], [ 101.148971, 37.897046 ], [ 101.140419, 37.901278 ], [ 101.13073, 37.913668 ], [ 101.126545, 37.916113 ], [ 101.118129, 37.916066 ], [ 101.114354, 37.92025 ], [ 101.114308, 37.928524 ], [ 101.110624, 37.93729 ], [ 101.103027, 37.946548 ], [ 101.091609, 37.940298 ], [ 101.077144, 37.941825 ], [ 101.073868, 37.943541 ], [ 101.059949, 37.95597 ], [ 101.058266, 37.960246 ], [ 101.045301, 37.964616 ], [ 101.039206, 37.970254 ], [ 101.034566, 37.976596 ], [ 101.025195, 37.974458 ], [ 101.020964, 37.975468 ], [ 101.004224, 37.986084 ], [ 100.997583, 37.988409 ], [ 100.991624, 37.998108 ], [ 100.98521, 37.999563 ], [ 100.980388, 38.006819 ], [ 100.972882, 38.007781 ], [ 100.964148, 38.011045 ], [ 100.957735, 38.009659 ], [ 100.956552, 38.006091 ], [ 100.952139, 38.00757 ], [ 100.943587, 38.003837 ], [ 100.937082, 38.007429 ], [ 100.927848, 38.007946 ], [ 100.923527, 38.005081 ], [ 100.920524, 38.00001 ], [ 100.918022, 37.999751 ], [ 100.909834, 38.005973 ], [ 100.901828, 38.007171 ], [ 100.894777, 38.013557 ], [ 100.89455, 38.019613 ], [ 100.897006, 38.024472 ], [ 100.896915, 38.029472 ], [ 100.89032, 38.035762 ], [ 100.889819, 38.042779 ], [ 100.887317, 38.049584 ], [ 100.888864, 38.055872 ], [ 100.894914, 38.063239 ], [ 100.907651, 38.07349 ], [ 100.908561, 38.077126 ], [ 100.915566, 38.083951 ], [ 100.922662, 38.085546 ], [ 100.923936, 38.090213 ], [ 100.92248, 38.098843 ], [ 100.916248, 38.113966 ], [ 100.918614, 38.128945 ], [ 100.921161, 38.136328 ], [ 100.9248, 38.140593 ], [ 100.925028, 38.148912 ], [ 100.934626, 38.15477 ], [ 100.938038, 38.160393 ], [ 100.934262, 38.166414 ], [ 100.911699, 38.179181 ], [ 100.901737, 38.180118 ], [ 100.897461, 38.177518 ], [ 100.893686, 38.170022 ], [ 100.883587, 38.165782 ], [ 100.881495, 38.161518 ], [ 100.868849, 38.156668 ], [ 100.863026, 38.149287 ], [ 100.85825, 38.148279 ], [ 100.84383, 38.1491 ], [ 100.833776, 38.154723 ], [ 100.830365, 38.158167 ], [ 100.825588, 38.158894 ], [ 100.82204, 38.161963 ], [ 100.818947, 38.168242 ], [ 100.813534, 38.1737 ], [ 100.810122, 38.181219 ], [ 100.801752, 38.185481 ], [ 100.789197, 38.193514 ], [ 100.78765, 38.203349 ], [ 100.782101, 38.20445 ], [ 100.780281, 38.213558 ], [ 100.774368, 38.220839 ], [ 100.766225, 38.225193 ], [ 100.751805, 38.238792 ], [ 100.741615, 38.238581 ], [ 100.735201, 38.244221 ], [ 100.714868, 38.253628 ], [ 100.7095, 38.249907 ], [ 100.701312, 38.248761 ], [ 100.686301, 38.24958 ], [ 100.673836, 38.256202 ], [ 100.663556, 38.256529 ], [ 100.659553, 38.258471 ], [ 100.647771, 38.260881 ], [ 100.639947, 38.260975 ], [ 100.632805, 38.265397 ], [ 100.62671, 38.266613 ], [ 100.619022, 38.265724 ], [ 100.601554, 38.254002 ], [ 100.600826, 38.248035 ], [ 100.59514, 38.242279 ], [ 100.580675, 38.247708 ], [ 100.574488, 38.251428 ], [ 100.567619, 38.25068 ], [ 100.563844, 38.247731 ], [ 100.551789, 38.24965 ], [ 100.546558, 38.246912 ], [ 100.540053, 38.25419 ], [ 100.535367, 38.256974 ], [ 100.530091, 38.263268 ], [ 100.525269, 38.264765 ], [ 100.520583, 38.271058 ], [ 100.516944, 38.272462 ], [ 100.506618, 38.27162 ], [ 100.496611, 38.273631 ], [ 100.494927, 38.279269 ], [ 100.486648, 38.280742 ], [ 100.483237, 38.286192 ], [ 100.475549, 38.288858 ], [ 100.468407, 38.28093 ], [ 100.468999, 38.272836 ], [ 100.461174, 38.265888 ], [ 100.45103, 38.266075 ], [ 100.4463, 38.268789 ], [ 100.437202, 38.26804 ], [ 100.432425, 38.275035 ], [ 100.435746, 38.280976 ], [ 100.434381, 38.287011 ], [ 100.436747, 38.299429 ], [ 100.434017, 38.301534 ], [ 100.427058, 38.300972 ], [ 100.424146, 38.307145 ], [ 100.417186, 38.306467 ], [ 100.412592, 38.302071 ], [ 100.400219, 38.296202 ], [ 100.396671, 38.293208 ], [ 100.383297, 38.299522 ], [ 100.381523, 38.306187 ], [ 100.373744, 38.309039 ], [ 100.359825, 38.307917 ], [ 100.354912, 38.312149 ], [ 100.349999, 38.31091 ], [ 100.341902, 38.316404 ], [ 100.323388, 38.324633 ], [ 100.318202, 38.32835 ], [ 100.323388, 38.331084 ], [ 100.326208, 38.336834 ], [ 100.331348, 38.337442 ], [ 100.331439, 38.341742 ], [ 100.324889, 38.351043 ], [ 100.321796, 38.358964 ], [ 100.315973, 38.368356 ], [ 100.304419, 38.379266 ], [ 100.302144, 38.387511 ], [ 100.29714, 38.388562 ], [ 100.286541, 38.378635 ], [ 100.279991, 38.377701 ], [ 100.27294, 38.378635 ], [ 100.264798, 38.369081 ], [ 100.259657, 38.366347 ], [ 100.251424, 38.371393 ], [ 100.248604, 38.375248 ], [ 100.252561, 38.38034 ], [ 100.253016, 38.384755 ], [ 100.250696, 38.391761 ], [ 100.248831, 38.402714 ], [ 100.245237, 38.409555 ], [ 100.248558, 38.417984 ], [ 100.242826, 38.428465 ], [ 100.240006, 38.441723 ], [ 100.23109, 38.447114 ], [ 100.221083, 38.447487 ], [ 100.216625, 38.453041 ], [ 100.205161, 38.456238 ], [ 100.19015, 38.457918 ], [ 100.179687, 38.458175 ], [ 100.165859, 38.460064 ], [ 100.156215, 38.469234 ], [ 100.151302, 38.478355 ], [ 100.147663, 38.480407 ], [ 100.133015, 38.482553 ], [ 100.126192, 38.485236 ], [ 100.114683, 38.496267 ], [ 100.112272, 38.4972 ], [ 100.104585, 38.493492 ], [ 100.090074, 38.492233 ], [ 100.086844, 38.493142 ], [ 100.078883, 38.502097 ], [ 100.072378, 38.505315 ], [ 100.064054, 38.518558 ], [ 100.058504, 38.519491 ], [ 100.049088, 38.511261 ], [ 100.040218, 38.508789 ], [ 100.030983, 38.510515 ], [ 100.025797, 38.50795 ], [ 100.024069, 38.498553 ], [ 100.021067, 38.493795 ], [ 100.015744, 38.49018 ], [ 100.001233, 38.466994 ], [ 100.009103, 38.460788 ], [ 100.011013, 38.457311 ], [ 100.016791, 38.454884 ], [ 100.01811, 38.448887 ], [ 100.027071, 38.450661 ], [ 100.026798, 38.445924 ], [ 100.030665, 38.444197 ], [ 100.023705, 38.438946 ], [ 100.02234, 38.432224 ], [ 100.035487, 38.431337 ], [ 100.039717, 38.427765 ], [ 100.041582, 38.430893 ], [ 100.046313, 38.431033 ], [ 100.049042, 38.42354 ], [ 100.047951, 38.421556 ], [ 100.053955, 38.420085 ], [ 100.057594, 38.416536 ], [ 100.062689, 38.420622 ], [ 100.068648, 38.418521 ], [ 100.071923, 38.414412 ], [ 100.076472, 38.414529 ], [ 100.081385, 38.406287 ], [ 100.092485, 38.407804 ], [ 100.094941, 38.400379 ], [ 100.094577, 38.396526 ], [ 100.098717, 38.38994 ], [ 100.105222, 38.384942 ], [ 100.111135, 38.378051 ], [ 100.111681, 38.371066 ], [ 100.11764, 38.364759 ], [ 100.12087, 38.355319 ], [ 100.114638, 38.352305 ], [ 100.124191, 38.347865 ], [ 100.119005, 38.343495 ], [ 100.125055, 38.34436 ], [ 100.135654, 38.335175 ], [ 100.142068, 38.332557 ], [ 100.164312, 38.327999 ], [ 100.168906, 38.320635 ], [ 100.165085, 38.315469 ], [ 100.15949, 38.313295 ], [ 100.157898, 38.310138 ], [ 100.160673, 38.303615 ], [ 100.163994, 38.301206 ], [ 100.1599, 38.290519 ], [ 100.163311, 38.288554 ], [ 100.166496, 38.281608 ], [ 100.16554, 38.277585 ], [ 100.166859, 38.268625 ], [ 100.172546, 38.256506 ], [ 100.175047, 38.254798 ], [ 100.176913, 38.247825 ], [ 100.180552, 38.245391 ], [ 100.184191, 38.235234 ], [ 100.182508, 38.232566 ], [ 100.182872, 38.222032 ], [ 100.17482, 38.217491 ], [ 100.166405, 38.215922 ], [ 100.160264, 38.217023 ], [ 100.151166, 38.22449 ], [ 100.137974, 38.229546 ], [ 100.127921, 38.230647 ], [ 100.124327, 38.234766 ], [ 100.119096, 38.249486 ], [ 100.116139, 38.254143 ], [ 100.103448, 38.256108 ], [ 100.096351, 38.261724 ], [ 100.094532, 38.267713 ], [ 100.099081, 38.270333 ], [ 100.083887, 38.28107 ], [ 100.071469, 38.284578 ], [ 100.062325, 38.282286 ], [ 100.052682, 38.282263 ], [ 100.04695, 38.28514 ], [ 100.035623, 38.294331 ], [ 100.020157, 38.301534 ], [ 100.012196, 38.307894 ], [ 99.998504, 38.316451 ], [ 99.986586, 38.318298 ], [ 99.974258, 38.316965 ], [ 99.966389, 38.317807 ], [ 99.959793, 38.320706 ], [ 99.953561, 38.326339 ], [ 99.945191, 38.336133 ], [ 99.93723, 38.341579 ], [ 99.924629, 38.340948 ], [ 99.909254, 38.343378 ], [ 99.879914, 38.353707 ], [ 99.874182, 38.356137 ], [ 99.856305, 38.360226 ], [ 99.830694, 38.36866 ], [ 99.808723, 38.379733 ], [ 99.781339, 38.395989 ], [ 99.771467, 38.405142 ], [ 99.758276, 38.410489 ], [ 99.734985, 38.412614 ], [ 99.727206, 38.415532 ], [ 99.715288, 38.425174 ], [ 99.687767, 38.433274 ], [ 99.671073, 38.440953 ], [ 99.659655, 38.449191 ], [ 99.650375, 38.460578 ], [ 99.646008, 38.46893 ], [ 99.639458, 38.474552 ], [ 99.626129, 38.478028 ], [ 99.605659, 38.487591 ], [ 99.593559, 38.497806 ], [ 99.585371, 38.498529 ], [ 99.574863, 38.509839 ], [ 99.567858, 38.514642 ], [ 99.555712, 38.520424 ], [ 99.552528, 38.524993 ], [ 99.548707, 38.534223 ], [ 99.527509, 38.547485 ], [ 99.522187, 38.553217 ], [ 99.520231, 38.558483 ], [ 99.514044, 38.568455 ], [ 99.514772, 38.580103 ], [ 99.511497, 38.587068 ], [ 99.511406, 38.594055 ], [ 99.514135, 38.599411 ], [ 99.510769, 38.60167 ], [ 99.509404, 38.608725 ], [ 99.502035, 38.612241 ], [ 99.496076, 38.612916 ], [ 99.485204, 38.61103 ], [ 99.471057, 38.607235 ], [ 99.466326, 38.605046 ], [ 99.45086, 38.604464 ], [ 99.440534, 38.610425 ], [ 99.434074, 38.619039 ], [ 99.432164, 38.623416 ], [ 99.426204, 38.647367 ], [ 99.421474, 38.655488 ], [ 99.412421, 38.665516 ], [ 99.399229, 38.67424 ], [ 99.381534, 38.680312 ], [ 99.374074, 38.686406 ], [ 99.371572, 38.690569 ], [ 99.370753, 38.701802 ], [ 99.368615, 38.708475 ], [ 99.362156, 38.718217 ], [ 99.34487, 38.729515 ], [ 99.313437, 38.748829 ], [ 99.291011, 38.765931 ], [ 99.280275, 38.770461 ], [ 99.257712, 38.781612 ], [ 99.244885, 38.785281 ], [ 99.222094, 38.788928 ], [ 99.213997, 38.792505 ], [ 99.202853, 38.802351 ], [ 99.183338, 38.816468 ], [ 99.169281, 38.827263 ], [ 99.161867, 38.83497 ], [ 99.141306, 38.85277 ], [ 99.133209, 38.857968 ], [ 99.1106, 38.867991 ], [ 99.097363, 38.878291 ], [ 99.06875, 38.897077 ], [ 99.061654, 38.906817 ], [ 99.062109, 38.911616 ], [ 99.067249, 38.917482 ], [ 99.078394, 38.926013 ], [ 99.096317, 38.93649 ], [ 99.108917, 38.946363 ], [ 99.107325, 38.951878 ], [ 99.096817, 38.954821 ], [ 99.083261, 38.953431 ], [ 99.073936, 38.956791 ], [ 99.065521, 38.962653 ], [ 99.063019, 38.96819 ], [ 99.054421, 38.976553 ], [ 99.041502, 38.980166 ], [ 99.026536, 38.983131 ], [ 99.01944, 38.982992 ], [ 99.013936, 38.984683 ], [ 99.005293, 38.978916 ], [ 98.993238, 38.97741 ], [ 98.98414, 38.984799 ], [ 98.968174, 38.984868 ], [ 98.949614, 38.988481 ], [ 98.943018, 38.993808 ], [ 98.936149, 38.994457 ], [ 98.930463, 38.998509 ], [ 98.928962, 39.001913 ], [ 98.920228, 39.002793 ], [ 98.912995, 39.008605 ], [ 98.902851, 39.012541 ], [ 98.898803, 39.023816 ], [ 98.890797, 39.029927 ], [ 98.887158, 39.039231 ], [ 98.884292, 39.042656 ], [ 98.879379, 39.04379 ], [ 98.870463, 39.049275 ], [ 98.861411, 39.0471 ], [ 98.85718, 39.047493 ], [ 98.855133, 39.053093 ], [ 98.849174, 39.055268 ], [ 98.842078, 39.053348 ], [ 98.836164, 39.058068 ], [ 98.8232, 39.062186 ], [ 98.817832, 39.066489 ], [ 98.823336, 39.071001 ], [ 98.815376, 39.082081 ], [ 98.816968, 39.085666 ], [ 98.813192, 39.087655 ], [ 98.808689, 39.086013 ], [ 98.805504, 39.087932 ], [ 98.791858, 39.087817 ], [ 98.780576, 39.089597 ], [ 98.768249, 39.085781 ], [ 98.759742, 39.090268 ], [ 98.743821, 39.086892 ], [ 98.742456, 39.075511 ], [ 98.733131, 39.059965 ], [ 98.730493, 39.057165 ], [ 98.721577, 39.054458 ], [ 98.718893, 39.048743 ], [ 98.705383, 39.043304 ], [ 98.69765, 39.03363 ], [ 98.691872, 39.020829 ], [ 98.677862, 39.010828 ], [ 98.673586, 39.008952 ], [ 98.66326, 38.994503 ], [ 98.645519, 38.991052 ], [ 98.640151, 38.987231 ], [ 98.62605, 38.98459 ], [ 98.614541, 38.980514 ], [ 98.612312, 38.977086 ], [ 98.617498, 38.971503 ], [ 98.624003, 38.959247 ], [ 98.62423, 38.955354 ], [ 98.619044, 38.952342 ], [ 98.614814, 38.947383 ], [ 98.597755, 38.947615 ], [ 98.595936, 38.946131 ], [ 98.590159, 38.933129 ], [ 98.582653, 38.929838 ], [ 98.572918, 38.932411 ], [ 98.56282, 38.942006 ], [ 98.550583, 38.949399 ], [ 98.532524, 38.952921 ], [ 98.526428, 38.955563 ], [ 98.506458, 38.953825 ], [ 98.496178, 38.953524 ], [ 98.479438, 38.951253 ], [ 98.46479, 38.951461 ], [ 98.457512, 38.952944 ], [ 98.447323, 38.959038 ], [ 98.437224, 38.966499 ], [ 98.433721, 38.967912 ], [ 98.428263, 38.975997 ], [ 98.428399, 38.983085 ], [ 98.43272, 38.993577 ], [ 98.430719, 38.997954 ], [ 98.425215, 39.000547 ], [ 98.414889, 38.998602 ], [ 98.407519, 38.99844 ], [ 98.401106, 39.001497 ], [ 98.398285, 39.007702 ], [ 98.397284, 39.016894 ], [ 98.391507, 39.023353 ], [ 98.383956, 39.029394 ], [ 98.364851, 39.032102 ], [ 98.358391, 39.034903 ], [ 98.343425, 39.037542 ], [ 98.335738, 39.03738 ], [ 98.316905, 39.040527 ], [ 98.303941, 39.039949 ], [ 98.292386, 39.037981 ], [ 98.287064, 39.035505 ], [ 98.281014, 39.02708 ], [ 98.284471, 39.005062 ], [ 98.286473, 39.001149 ], [ 98.287519, 38.99221 ], [ 98.283198, 38.981487 ], [ 98.281014, 38.972568 ], [ 98.277648, 38.965271 ], [ 98.270142, 38.954566 ], [ 98.264138, 38.948889 ], [ 98.24949, 38.93846 ], [ 98.242576, 38.930417 ], [ 98.236207, 38.920867 ], [ 98.236571, 38.915929 ], [ 98.248171, 38.912776 ], [ 98.251583, 38.90786 ], [ 98.251264, 38.891256 ], [ 98.24808, 38.88576 ], [ 98.242348, 38.880703 ], [ 98.232841, 38.876226 ], [ 98.225472, 38.874254 ], [ 98.222424, 38.870844 ], [ 98.213781, 38.866251 ], [ 98.203455, 38.856622 ], [ 98.196905, 38.855369 ], [ 98.191082, 38.849753 ], [ 98.177071, 38.846063 ], [ 98.167746, 38.840169 ], [ 98.162105, 38.834204 ], [ 98.152325, 38.82016 ], [ 98.14855, 38.818442 ], [ 98.134903, 38.815818 ], [ 98.131355, 38.812777 ], [ 98.11839, 38.807529 ], [ 98.115433, 38.798078 ], [ 98.104561, 38.79622 ], [ 98.09842, 38.788533 ], [ 98.093326, 38.786327 ], [ 98.094326, 38.780891 ], [ 98.100877, 38.77462 ], [ 98.112067, 38.759332 ], [ 98.114114, 38.75831 ], [ 98.128489, 38.757032 ], [ 98.133447, 38.7535 ], [ 98.13836, 38.747505 ], [ 98.141999, 38.737395 ], [ 98.140953, 38.725029 ], [ 98.136131, 38.714079 ], [ 98.140361, 38.703267 ], [ 98.14582, 38.697965 ], [ 98.157192, 38.695988 ], [ 98.170703, 38.681196 ], [ 98.176116, 38.671984 ], [ 98.182484, 38.667564 ], [ 98.188307, 38.666796 ], [ 98.209642, 38.666587 ], [ 98.215191, 38.665819 ], [ 98.246442, 38.663678 ], [ 98.251628, 38.659746 ], [ 98.263137, 38.645435 ], [ 98.270961, 38.641688 ], [ 98.273918, 38.643038 ], [ 98.274191, 38.660677 ], [ 98.278967, 38.664283 ], [ 98.295662, 38.663236 ], [ 98.303486, 38.659048 ], [ 98.319725, 38.646319 ], [ 98.339468, 38.634915 ], [ 98.368171, 38.615664 ], [ 98.378907, 38.610518 ], [ 98.401924, 38.603859 ], [ 98.418209, 38.598409 ], [ 98.435131, 38.596151 ], [ 98.463881, 38.589816 ], [ 98.468839, 38.588139 ], [ 98.486853, 38.586509 ], [ 98.508733, 38.586182 ], [ 98.532569, 38.582176 ], [ 98.542395, 38.577448 ], [ 98.547808, 38.572323 ], [ 98.554586, 38.560324 ], [ 98.562319, 38.553124 ], [ 98.582516, 38.539794 ], [ 98.597209, 38.531356 ], [ 98.608536, 38.526858 ], [ 98.623093, 38.523477 ], [ 98.640652, 38.522358 ], [ 98.664124, 38.525063 ], [ 98.683002, 38.530354 ], [ 98.6921, 38.530028 ], [ 98.702881, 38.52737 ], [ 98.711524, 38.520866 ], [ 98.713753, 38.516484 ], [ 98.717255, 38.502704 ], [ 98.725807, 38.491603 ], [ 98.735633, 38.485282 ], [ 98.748415, 38.482134 ], [ 98.770842, 38.478378 ], [ 98.778393, 38.477818 ], [ 98.789856, 38.480151 ], [ 98.816422, 38.48225 ], [ 98.829159, 38.478145 ], [ 98.848674, 38.477375 ], [ 98.85395, 38.477982 ], [ 98.872601, 38.476745 ], [ 98.881881, 38.474996 ], [ 98.899576, 38.469 ], [ 98.913086, 38.461464 ], [ 98.928689, 38.453694 ], [ 98.940016, 38.448957 ], [ 98.948068, 38.444033 ], [ 98.961305, 38.433087 ], [ 98.969538, 38.422676 ], [ 98.972495, 38.412334 ], [ 98.977499, 38.403344 ], [ 98.983504, 38.396853 ], [ 98.983413, 38.39342 ], [ 98.979774, 38.389333 ], [ 98.975952, 38.388468 ], [ 98.955209, 38.390337 ], [ 98.941426, 38.388235 ], [ 98.935467, 38.384428 ], [ 98.931737, 38.375084 ], [ 98.923094, 38.3688 ], [ 98.90922, 38.36352 ], [ 98.907082, 38.360343 ], [ 98.909766, 38.350225 ], [ 98.916407, 38.346697 ], [ 98.936468, 38.341836 ], [ 98.941608, 38.339008 ], [ 98.94411, 38.333468 ], [ 98.938651, 38.324843 ], [ 98.918727, 38.310699 ], [ 98.908856, 38.301463 ], [ 98.90781, 38.288695 ], [ 98.916816, 38.283853 ], [ 98.924459, 38.282473 ], [ 98.929735, 38.279199 ], [ 98.936422, 38.27817 ], [ 98.944064, 38.273117 ], [ 98.949296, 38.271292 ], [ 98.954027, 38.272532 ], [ 98.96267, 38.277842 ], [ 98.967537, 38.278591 ], [ 98.970585, 38.275386 ], [ 98.97941, 38.273327 ], [ 98.987689, 38.277444 ], [ 98.993875, 38.276626 ], [ 99.002973, 38.278497 ], [ 99.010342, 38.273023 ], [ 99.012344, 38.267643 ], [ 99.021715, 38.264133 ], [ 99.023034, 38.262238 ], [ 99.040047, 38.256974 ], [ 99.047416, 38.259922 ], [ 99.058606, 38.259361 ], [ 99.076165, 38.260928 ], [ 99.089357, 38.26301 ], [ 99.103186, 38.26645 ], [ 99.122883, 38.273187 ], [ 99.134027, 38.282263 ], [ 99.146673, 38.290683 ], [ 99.157727, 38.292554 ], [ 99.164915, 38.287642 ], [ 99.170828, 38.291197 ], [ 99.172693, 38.308221 ], [ 99.175604, 38.309694 ], [ 99.187432, 38.309273 ], [ 99.197485, 38.313552 ], [ 99.212496, 38.31624 ], [ 99.218319, 38.318555 ], [ 99.222367, 38.322248 ], [ 99.223641, 38.32849 ], [ 99.235468, 38.33029 ], [ 99.247386, 38.328677 ], [ 99.249843, 38.323978 ], [ 99.258622, 38.317994 ], [ 99.259714, 38.315399 ], [ 99.250298, 38.301837 ], [ 99.256985, 38.2908 ], [ 99.272133, 38.280696 ], [ 99.283914, 38.274544 ], [ 99.300108, 38.268976 ], [ 99.321306, 38.265654 ], [ 99.335181, 38.259922 ], [ 99.357607, 38.249018 ], [ 99.363975, 38.247287 ], [ 99.371572, 38.247848 ], [ 99.385946, 38.250797 ], [ 99.398092, 38.255828 ], [ 99.40628, 38.257723 ], [ 99.427888, 38.259361 ], [ 99.438623, 38.258448 ], [ 99.445856, 38.256459 ], [ 99.463915, 38.24965 ], [ 99.469101, 38.248386 ], [ 99.483976, 38.250329 ], [ 99.498487, 38.25068 ], [ 99.507903, 38.244736 ], [ 99.511315, 38.225193 ], [ 99.515136, 38.218685 ], [ 99.524143, 38.209554 ], [ 99.530693, 38.205972 ], [ 99.539563, 38.206862 ], [ 99.548616, 38.202132 ], [ 99.552619, 38.20164 ], [ 99.54948, 38.20527 ], [ 99.551118, 38.210163 ], [ 99.549071, 38.21515 ], [ 99.554211, 38.214424 ], [ 99.558351, 38.208547 ], [ 99.563491, 38.206159 ], [ 99.579321, 38.203256 ], [ 99.584962, 38.200235 ], [ 99.587145, 38.190657 ], [ 99.592649, 38.181125 ], [ 99.591467, 38.170514 ], [ 99.594742, 38.162525 ], [ 99.593878, 38.158027 ], [ 99.587282, 38.142726 ], [ 99.58155, 38.125616 ], [ 99.57923, 38.109628 ], [ 99.587464, 38.104447 ], [ 99.608571, 38.098538 ], [ 99.615667, 38.095818 ], [ 99.622536, 38.095138 ], [ 99.629086, 38.087704 ], [ 99.635091, 38.086132 ], [ 99.643597, 38.080949 ], [ 99.647327, 38.076657 ], [ 99.658745, 38.075765 ], [ 99.664204, 38.078017 ], [ 99.673575, 38.071473 ], [ 99.684447, 38.071004 ], [ 99.689314, 38.068306 ], [ 99.700732, 38.065139 ], [ 99.705144, 38.058828 ], [ 99.727206, 38.063051 ], [ 99.743719, 38.05681 ], [ 99.790072, 38.05139 ], [ 99.802127, 38.046275 ], [ 99.808905, 38.037545 ], [ 99.814773, 38.034917 ], [ 99.859944, 38.030833 ], [ 99.866085, 38.028721 ], [ 99.872772, 38.023768 ], [ 99.886282, 38.021327 ], [ 99.891695, 38.018299 ], [ 99.895971, 38.011866 ], [ 99.926767, 38.007922 ], [ 99.936138, 38.008063 ], [ 99.948511, 37.998037 ], [ 99.960066, 37.990593 ], [ 99.974395, 37.985098 ], [ 99.995047, 37.970465 ], [ 99.997822, 37.967881 ], [ 100.008148, 37.964193 ], [ 100.0172, 37.965156 ], [ 100.01952, 37.962525 ], [ 100.044766, 37.962408 ], [ 100.066237, 37.950355 ], [ 100.073152, 37.948992 ], [ 100.074789, 37.940321 ], [ 100.094714, 37.936608 ], [ 100.115639, 37.925633 ], [ 100.117959, 37.919286 ], [ 100.149437, 37.904546 ], [ 100.15758, 37.898245 ], [ 100.163266, 37.890485 ], [ 100.171681, 37.885312 ], [ 100.1841, 37.88089 ], [ 100.21808, 37.876939 ], [ 100.222174, 37.878045 ], [ 100.237959, 37.877692 ], [ 100.250923, 37.874517 ], [ 100.256564, 37.869083 ], [ 100.261568, 37.867295 ], [ 100.284085, 37.870471 ], [ 100.289726, 37.878374 ], [ 100.291591, 37.878656 ], [ 100.309423, 37.874893 ], [ 100.319385, 37.867813 ], [ 100.3399, 37.868119 ], [ 100.343858, 37.866425 ], [ 100.347224, 37.860191 ], [ 100.356595, 37.860568 ], [ 100.37611, 37.849345 ], [ 100.384389, 37.85151 ], [ 100.386891, 37.848381 ], [ 100.388801, 37.837839 ], [ 100.397899, 37.837274 ], [ 100.41241, 37.832238 ], [ 100.427194, 37.836992 ], [ 100.438157, 37.83565 ], [ 100.43793, 37.830379 ], [ 100.449939, 37.825295 ], [ 100.454397, 37.817222 ], [ 100.461584, 37.810371 ], [ 100.457945, 37.802273 ], [ 100.462448, 37.796905 ], [ 100.481918, 37.790924 ], [ 100.487558, 37.785249 ], [ 100.484101, 37.778537 ], [ 100.498476, 37.771895 ], [ 100.502979, 37.767444 ], [ 100.508574, 37.756089 ], [ 100.511622, 37.744568 ], [ 100.510758, 37.740963 ], [ 100.511076, 37.726801 ], [ 100.515716, 37.716925 ], [ 100.516262, 37.70693 ], [ 100.502843, 37.68696 ], [ 100.494927, 37.6863 ], [ 100.494154, 37.67866 ], [ 100.485147, 37.675948 ], [ 100.478324, 37.678636 ], [ 100.469545, 37.672834 ], [ 100.458309, 37.670004 ], [ 100.455124, 37.667646 ], [ 100.452577, 37.650685 ], [ 100.464495, 37.643088 ], [ 100.483373, 37.633296 ], [ 100.491243, 37.620363 ], [ 100.499931, 37.616162 ], [ 100.511758, 37.616681 ], [ 100.534822, 37.610285 ], [ 100.541463, 37.606744 ], [ 100.546239, 37.598812 ], [ 100.556292, 37.590312 ], [ 100.556383, 37.587762 ], [ 100.561478, 37.587314 ], [ 100.574625, 37.577986 ], [ 100.59141, 37.573405 ], [ 100.608514, 37.565706 ], [ 100.616793, 37.563344 ], [ 100.623025, 37.559446 ], [ 100.632578, 37.557769 ], [ 100.640584, 37.551249 ], [ 100.649454, 37.548556 ], [ 100.662146, 37.547375 ], [ 100.668287, 37.540925 ], [ 100.675656, 37.537783 ], [ 100.676384, 37.52852 ], [ 100.682934, 37.528709 ], [ 100.688075, 37.526913 ], [ 100.701312, 37.530434 ], [ 100.716778, 37.526086 ], [ 100.730698, 37.530671 ], [ 100.743253, 37.531356 ], [ 100.752123, 37.514979 ], [ 100.758037, 37.509093 ], [ 100.76154, 37.502711 ], [ 100.764314, 37.493444 ], [ 100.773412, 37.496281 ], [ 100.781236, 37.497132 ], [ 100.787105, 37.499567 ], [ 100.788424, 37.494295 ], [ 100.801707, 37.488952 ], [ 100.805528, 37.485405 ], [ 100.808439, 37.47791 ], [ 100.809531, 37.470201 ], [ 100.812488, 37.46767 ], [ 100.82386, 37.465967 ], [ 100.826134, 37.45407 ], [ 100.830911, 37.447636 ], [ 100.837734, 37.442526 ], [ 100.83919, 37.438149 ], [ 100.852473, 37.432092 ], [ 100.861206, 37.425561 ], [ 100.868894, 37.422532 ], [ 100.8769, 37.421799 ], [ 100.878629, 37.425183 ], [ 100.890865, 37.434647 ], [ 100.899463, 37.43505 ], [ 100.907196, 37.429418 ], [ 100.916567, 37.433772 ], [ 100.916976, 37.441319 ], [ 100.923572, 37.446382 ], [ 100.92753, 37.451468 ], [ 100.937446, 37.454141 ], [ 100.939675, 37.461805 ], [ 100.947181, 37.468474 ], [ 100.937264, 37.478312 ], [ 100.926847, 37.492924 ], [ 100.930077, 37.497912 ], [ 100.934262, 37.512119 ], [ 100.944998, 37.516846 ], [ 100.946089, 37.522447 ], [ 100.943769, 37.527977 ], [ 100.945862, 37.531639 ], [ 100.946317, 37.539035 ], [ 100.954869, 37.542248 ], [ 100.962602, 37.555998 ], [ 100.962693, 37.572082 ], [ 100.973428, 37.57749 ], [ 100.998584, 37.595483 ], [ 101.008364, 37.606626 ], [ 101.011048, 37.6227 ], [ 101.019873, 37.616209 ], [ 101.038387, 37.611559 ], [ 101.042936, 37.608656 ], [ 101.048622, 37.610709 ], [ 101.057401, 37.608916 ], [ 101.061677, 37.606461 ], [ 101.068501, 37.599048 ], [ 101.082693, 37.600417 ], [ 101.088334, 37.59952 ], [ 101.09684, 37.600441 ], [ 101.105074, 37.605611 ], [ 101.116128, 37.608325 ], [ 101.124862, 37.604265 ], [ 101.128001, 37.598623 ], [ 101.133641, 37.59435 ], [ 101.148607, 37.594114 ], [ 101.159661, 37.597702 ], [ 101.168986, 37.596475 ], [ 101.172989, 37.589911 ], [ 101.176447, 37.588282 ], [ 101.185908, 37.589769 ], [ 101.194415, 37.589061 ], [ 101.204013, 37.584952 ], [ 101.199419, 37.593948 ], [ 101.192595, 37.599426 ], [ 101.191458, 37.612999 ], [ 101.197372, 37.617248 ], [ 101.197099, 37.621685 ], [ 101.180313, 37.627797 ], [ 101.162299, 37.638581 ], [ 101.154066, 37.661961 ], [ 101.152838, 37.6709 ], [ 101.144058, 37.684932 ], [ 101.15029, 37.688776 ], [ 101.158069, 37.699598 ], [ 101.169077, 37.703866 ], [ 101.172171, 37.715181 ], [ 101.177811, 37.726494 ], [ 101.188501, 37.736015 ], [ 101.196917, 37.738466 ], [ 101.200146, 37.74101 ], [ 101.19305, 37.744498 ], [ 101.178448, 37.748621 ], [ 101.172034, 37.751754 ], [ 101.163664, 37.757974 ], [ 101.155931, 37.758657 ], [ 101.150108, 37.76073 ], [ 101.143194, 37.759717 ], [ 101.133869, 37.761107 ], [ 101.131867, 37.776253 ], [ 101.116219, 37.778843 ], [ 101.111761, 37.781128 ], [ 101.111897, 37.790147 ], [ 101.101935, 37.795657 ], [ 101.100434, 37.801025 ], [ 101.095021, 37.804557 ], [ 101.094157, 37.807429 ], [ 101.097614, 37.812043 ], [ 101.111397, 37.824612 ], [ 101.112762, 37.828049 ], [ 101.110578, 37.832567 ], [ 101.11167, 37.835839 ], [ 101.131003, 37.843063 ], [ 101.132231, 37.852098 ], [ 101.135142, 37.858215 ], [ 101.139646, 37.860544 ], [ 101.152974, 37.863438 ], [ 101.159388, 37.871741 ] ] ] ] } },
{ "type": "Feature", "properties": { "POLY_ID": 16, "code": 16, "adcode": 632223, "name": "", "center": "(2:100.90049,36.959542)", "centroid": "(2:100.782199,37.079879)", "childrenNum": 0, "level": "district", "parent": { "adcode": 632200 }, "subFeatureIndex": 2, "acroutes": "(3:100000,630000,632200)", "incdence": 611.776000, "CL": 1 }, "geometry": { "type": "MultiPolygon", "coordinates": [ [ [ [ 100.8769, 37.421799 ], [ 100.868894, 37.422532 ], [ 100.861206, 37.425561 ], [ 100.852473, 37.432092 ], [ 100.83919, 37.438149 ], [ 100.837734, 37.442526 ], [ 100.830911, 37.447636 ], [ 100.826134, 37.45407 ], [ 100.82386, 37.465967 ], [ 100.812488, 37.46767 ], [ 100.809531, 37.470201 ], [ 100.808439, 37.47791 ], [ 100.805528, 37.485405 ], [ 100.801707, 37.488952 ], [ 100.788424, 37.494295 ], [ 100.787105, 37.499567 ], [ 100.781236, 37.497132 ], [ 100.773412, 37.496281 ], [ 100.764314, 37.493444 ], [ 100.76154, 37.502711 ], [ 100.758037, 37.509093 ], [ 100.752123, 37.514979 ], [ 100.743253, 37.531356 ], [ 100.730698, 37.530671 ], [ 100.716778, 37.526086 ], [ 100.701312, 37.530434 ], [ 100.688075, 37.526913 ], [ 100.682934, 37.528709 ], [ 100.676384, 37.52852 ], [ 100.675656, 37.537783 ], [ 100.668287, 37.540925 ], [ 100.662146, 37.547375 ], [ 100.649454, 37.548556 ], [ 100.640584, 37.551249 ], [ 100.632578, 37.557769 ], [ 100.623025, 37.559446 ], [ 100.616793, 37.563344 ], [ 100.608514, 37.565706 ], [ 100.59141, 37.573405 ], [ 100.574625, 37.577986 ], [ 100.561478, 37.587314 ], [ 100.556383, 37.587762 ], [ 100.551198, 37.582827 ], [ 100.543464, 37.578057 ], [ 100.543192, 37.56913 ], [ 100.530727, 37.56606 ], [ 100.527589, 37.557249 ], [ 100.523449, 37.550045 ], [ 100.524223, 37.547422 ], [ 100.530773, 37.544398 ], [ 100.536368, 37.534924 ], [ 100.540462, 37.53275 ], [ 100.541963, 37.528686 ], [ 100.551334, 37.511906 ], [ 100.557657, 37.50933 ], [ 100.555474, 37.507368 ], [ 100.555292, 37.499071 ], [ 100.550106, 37.485524 ], [ 100.55238, 37.477035 ], [ 100.570712, 37.458588 ], [ 100.580356, 37.452604 ], [ 100.58254, 37.442195 ], [ 100.58072, 37.432471 ], [ 100.588544, 37.417421 ], [ 100.593002, 37.398533 ], [ 100.599962, 37.381558 ], [ 100.607377, 37.348995 ], [ 100.610288, 37.332081 ], [ 100.618431, 37.294305 ], [ 100.618886, 37.278706 ], [ 100.616702, 37.265332 ], [ 100.602009, 37.255965 ], [ 100.58959, 37.25179 ], [ 100.571122, 37.24133 ], [ 100.551834, 37.237535 ], [ 100.536869, 37.241591 ], [ 100.528226, 37.240025 ], [ 100.518218, 37.244248 ], [ 100.507437, 37.244983 ], [ 100.502433, 37.239053 ], [ 100.496884, 37.235447 ], [ 100.491789, 37.229682 ], [ 100.488923, 37.223845 ], [ 100.484738, 37.223869 ], [ 100.476823, 37.217629 ], [ 100.468043, 37.21229 ], [ 100.46354, 37.206713 ], [ 100.461811, 37.199521 ], [ 100.458673, 37.194134 ], [ 100.459446, 37.188508 ], [ 100.457399, 37.177493 ], [ 100.455443, 37.175024 ], [ 100.451713, 37.162225 ], [ 100.440932, 37.152156 ], [ 100.4347, 37.143179 ], [ 100.426239, 37.137597 ], [ 100.4231, 37.13199 ], [ 100.424192, 37.123652 ], [ 100.41796, 37.117047 ], [ 100.403904, 37.112817 ], [ 100.394305, 37.108801 ], [ 100.385844, 37.108825 ], [ 100.382478, 37.105237 ], [ 100.383843, 37.099604 ], [ 100.391167, 37.094186 ], [ 100.394214, 37.08967 ], [ 100.278262, 36.867342 ], [ 100.536641, 36.814546 ], [ 100.566573, 36.807031 ], [ 100.63276, 36.79219 ], [ 100.676475, 36.781571 ], [ 100.696354, 36.776201 ], [ 100.721054, 36.756699 ], [ 100.725558, 36.753978 ], [ 100.739022, 36.752712 ], [ 100.748575, 36.754121 ], [ 100.763041, 36.758896 ], [ 100.801024, 36.757344 ], [ 100.80853, 36.75849 ], [ 100.844921, 36.770759 ], [ 100.856521, 36.777991 ], [ 100.862708, 36.780354 ], [ 100.868803, 36.779924 ], [ 100.87731, 36.775485 ], [ 100.887499, 36.765245 ], [ 100.905922, 36.758538 ], [ 100.918659, 36.749728 ], [ 100.920024, 36.7466 ], [ 100.91734, 36.7413 ], [ 100.922526, 36.740679 ], [ 100.92198, 36.74863 ], [ 100.919751, 36.758943 ], [ 100.920888, 36.76398 ], [ 100.917613, 36.772406 ], [ 100.906696, 36.783409 ], [ 100.907196, 36.786726 ], [ 100.904012, 36.794863 ], [ 100.907014, 36.798513 ], [ 100.922207, 36.802164 ], [ 100.930396, 36.808749 ], [ 100.941904, 36.813472 ], [ 100.95223, 36.815428 ], [ 100.962738, 36.821273 ], [ 100.967378, 36.821487 ], [ 100.972564, 36.816049 ], [ 100.980024, 36.814045 ], [ 100.987484, 36.809608 ], [ 100.99872, 36.800207 ], [ 101.008409, 36.795412 ], [ 101.014141, 36.794839 ], [ 101.022875, 36.783623 ], [ 101.041071, 36.786654 ], [ 101.053171, 36.792668 ], [ 101.060267, 36.797392 ], [ 101.066317, 36.799683 ], [ 101.077371, 36.80016 ], [ 101.088561, 36.80381 ], [ 101.099297, 36.815667 ], [ 101.114809, 36.829525 ], [ 101.130775, 36.8373 ], [ 101.133141, 36.843476 ], [ 101.144513, 36.853133 ], [ 101.152474, 36.857163 ], [ 101.163437, 36.860071 ], [ 101.166939, 36.862408 ], [ 101.169032, 36.870513 ], [ 101.180086, 36.886959 ], [ 101.192231, 36.892083 ], [ 101.206196, 36.894776 ], [ 101.219479, 36.906999 ], [ 101.230033, 36.915219 ], [ 101.235173, 36.911383 ], [ 101.242042, 36.910954 ], [ 101.24882, 36.907643 ], [ 101.254324, 36.908906 ], [ 101.262649, 36.905284 ], [ 101.2702, 36.906213 ], [ 101.275386, 36.899184 ], [ 101.282027, 36.898136 ], [ 101.285666, 36.900995 ], [ 101.291398, 36.90202 ], [ 101.294127, 36.910192 ], [ 101.2944, 36.919841 ], [ 101.297675, 36.925081 ], [ 101.292626, 36.929893 ], [ 101.289169, 36.943326 ], [ 101.288623, 36.951779 ], [ 101.286712, 36.956208 ], [ 101.279662, 36.962304 ], [ 101.281345, 36.973065 ], [ 101.288896, 36.980825 ], [ 101.289533, 36.999294 ], [ 101.274885, 37.020613 ], [ 101.272474, 37.031104 ], [ 101.26879, 37.037027 ], [ 101.268744, 37.043282 ], [ 101.265196, 37.049846 ], [ 101.271519, 37.054365 ], [ 101.272019, 37.058241 ], [ 101.265105, 37.065255 ], [ 101.258327, 37.066848 ], [ 101.253369, 37.07177 ], [ 101.243407, 37.075217 ], [ 101.238767, 37.082087 ], [ 101.240268, 37.085106 ], [ 101.236993, 37.089361 ], [ 101.229578, 37.09371 ], [ 101.231261, 37.098844 ], [ 101.224984, 37.108635 ], [ 101.21998, 37.110251 ], [ 101.206515, 37.109182 ], [ 101.197735, 37.110655 ], [ 101.188683, 37.114956 ], [ 101.181405, 37.121442 ], [ 101.1744, 37.124483 ], [ 101.167622, 37.135649 ], [ 101.165757, 37.141658 ], [ 101.157932, 37.147216 ], [ 101.157296, 37.15408 ], [ 101.152792, 37.174929 ], [ 101.142648, 37.185564 ], [ 101.138236, 37.191641 ], [ 101.134369, 37.205431 ], [ 101.128865, 37.210367 ], [ 101.110897, 37.216608 ], [ 101.077189, 37.230085 ], [ 101.069047, 37.229777 ], [ 101.057811, 37.222208 ], [ 101.049168, 37.220357 ], [ 101.031154, 37.229089 ], [ 101.028698, 37.234854 ], [ 101.019554, 37.240144 ], [ 101.011594, 37.247474 ], [ 101.007409, 37.249229 ], [ 100.993307, 37.249703 ], [ 100.984755, 37.246857 ], [ 100.976158, 37.25338 ], [ 100.970199, 37.252051 ], [ 100.964922, 37.242421 ], [ 100.957507, 37.242943 ], [ 100.952458, 37.247687 ], [ 100.945452, 37.249751 ], [ 100.941222, 37.255751 ], [ 100.936173, 37.2567 ], [ 100.932033, 37.261372 ], [ 100.929668, 37.272304 ], [ 100.932261, 37.276501 ], [ 100.927211, 37.282594 ], [ 100.916658, 37.288165 ], [ 100.917249, 37.304497 ], [ 100.914156, 37.308645 ], [ 100.910835, 37.317556 ], [ 100.901874, 37.321229 ], [ 100.899781, 37.32592 ], [ 100.900555, 37.331109 ], [ 100.896279, 37.337625 ], [ 100.880676, 37.346935 ], [ 100.87499, 37.348427 ], [ 100.869258, 37.35333 ], [ 100.876582, 37.358659 ], [ 100.877037, 37.369482 ], [ 100.882177, 37.376752 ], [ 100.881176, 37.387667 ], [ 100.885771, 37.391952 ], [ 100.882359, 37.396071 ], [ 100.881404, 37.415527 ], [ 100.8769, 37.421799 ] ] ] ] } },
{ "type": "Feature", "properties": { "POLY_ID": 17, "code": 17, "adcode": 632224, "name": "", "center": "(2:100.138417,37.326263)", "centroid": "(2:99.992465,37.472219)", "childrenNum": 0, "level": "district", "parent": { "adcode": 632200 }, "subFeatureIndex": 3, "acroutes": "(3:100000,630000,632200)", "incdence": 760.765200, "CL": 1 }, "geometry": { "type": "MultiPolygon", "coordinates": [ [ [ [ 100.556383, 37.587762 ], [ 100.556292, 37.590312 ], [ 100.546239, 37.598812 ], [ 100.541463, 37.606744 ], [ 100.534822, 37.610285 ], [ 100.511758, 37.616681 ], [ 100.499931, 37.616162 ], [ 100.491243, 37.620363 ], [ 100.483373, 37.633296 ], [ 100.464495, 37.643088 ], [ 100.452577, 37.650685 ], [ 100.455124, 37.667646 ], [ 100.458309, 37.670004 ], [ 100.469545, 37.672834 ], [ 100.478324, 37.678636 ], [ 100.485147, 37.675948 ], [ 100.494154, 37.67866 ], [ 100.494927, 37.6863 ], [ 100.502843, 37.68696 ], [ 100.516262, 37.70693 ], [ 100.515716, 37.716925 ], [ 100.511076, 37.726801 ], [ 100.510758, 37.740963 ], [ 100.511622, 37.744568 ], [ 100.508574, 37.756089 ], [ 100.502979, 37.767444 ], [ 100.498476, 37.771895 ], [ 100.484101, 37.778537 ], [ 100.487558, 37.785249 ], [ 100.481918, 37.790924 ], [ 100.462448, 37.796905 ], [ 100.457945, 37.802273 ], [ 100.461584, 37.810371 ], [ 100.454397, 37.817222 ], [ 100.449939, 37.825295 ], [ 100.43793, 37.830379 ], [ 100.438157, 37.83565 ], [ 100.427194, 37.836992 ], [ 100.41241, 37.832238 ], [ 100.397899, 37.837274 ], [ 100.388801, 37.837839 ], [ 100.386891, 37.848381 ], [ 100.384389, 37.85151 ], [ 100.37611, 37.849345 ], [ 100.356595, 37.860568 ], [ 100.347224, 37.860191 ], [ 100.343858, 37.866425 ], [ 100.3399, 37.868119 ], [ 100.319385, 37.867813 ], [ 100.309423, 37.874893 ], [ 100.291591, 37.878656 ], [ 100.289726, 37.878374 ], [ 100.284085, 37.870471 ], [ 100.261568, 37.867295 ], [ 100.256564, 37.869083 ], [ 100.250923, 37.874517 ], [ 100.237959, 37.877692 ], [ 100.222174, 37.878045 ], [ 100.21808, 37.876939 ], [ 100.1841, 37.88089 ], [ 100.171681, 37.885312 ], [ 100.163266, 37.890485 ], [ 100.15758, 37.898245 ], [ 100.149437, 37.904546 ], [ 100.117959, 37.919286 ], [ 100.115639, 37.925633 ], [ 100.094714, 37.936608 ], [ 100.074789, 37.940321 ], [ 100.073152, 37.948992 ], [ 100.066237, 37.950355 ], [ 100.044766, 37.962408 ], [ 100.01952, 37.962525 ], [ 100.0172, 37.965156 ], [ 100.008148, 37.964193 ], [ 99.997822, 37.967881 ], [ 99.995047, 37.970465 ], [ 99.974395, 37.985098 ], [ 99.960066, 37.990593 ], [ 99.948511, 37.998037 ], [ 99.936138, 38.008063 ], [ 99.926767, 38.007922 ], [ 99.895971, 38.011866 ], [ 99.891695, 38.018299 ], [ 99.886282, 38.021327 ], [ 99.872772, 38.023768 ], [ 99.866085, 38.028721 ], [ 99.859944, 38.030833 ], [ 99.814773, 38.034917 ], [ 99.808905, 38.037545 ], [ 99.802127, 38.046275 ], [ 99.790072, 38.05139 ], [ 99.743719, 38.05681 ], [ 99.727206, 38.063051 ], [ 99.705144, 38.058828 ], [ 99.700732, 38.065139 ], [ 99.689314, 38.068306 ], [ 99.681308, 38.068095 ], [ 99.670709, 38.060893 ], [ 99.658108, 38.055942 ], [ 99.652968, 38.051203 ], [ 99.647555, 38.054816 ], [ 99.637547, 38.052798 ], [ 99.630769, 38.053807 ], [ 99.615576, 38.053291 ], [ 99.602566, 38.050006 ], [ 99.59174, 38.043436 ], [ 99.584325, 38.040948 ], [ 99.576501, 38.0344 ], [ 99.57368, 38.035198 ], [ 99.559579, 38.029495 ], [ 99.523961, 38.034659 ], [ 99.510769, 38.0321 ], [ 99.499488, 38.032664 ], [ 99.441352, 38.017547 ], [ 99.430253, 38.01966 ], [ 99.416333, 38.025763 ], [ 99.411739, 38.025388 ], [ 99.380715, 38.007077 ], [ 99.3723, 37.992331 ], [ 99.359699, 37.979485 ], [ 99.357561, 37.969549 ], [ 99.358926, 37.967341 ], [ 99.378259, 37.957145 ], [ 99.381534, 37.951248 ], [ 99.392315, 37.947277 ], [ 99.394226, 37.94159 ], [ 99.391405, 37.937807 ], [ 99.379078, 37.933577 ], [ 99.375848, 37.928735 ], [ 99.375257, 37.924105 ], [ 99.384491, 37.919944 ], [ 99.389904, 37.915596 ], [ 99.399502, 37.914185 ], [ 99.405507, 37.908543 ], [ 99.417425, 37.902571 ], [ 99.427842, 37.899256 ], [ 99.438396, 37.897305 ], [ 99.449677, 37.888792 ], [ 99.460458, 37.879432 ], [ 99.474014, 37.873176 ], [ 99.477516, 37.846028 ], [ 99.484021, 37.83838 ], [ 99.498123, 37.838427 ], [ 99.508494, 37.84671 ], [ 99.512406, 37.857721 ], [ 99.519958, 37.857509 ], [ 99.528783, 37.853533 ], [ 99.555075, 37.845204 ], [ 99.564583, 37.844781 ], [ 99.58387, 37.841557 ], [ 99.600474, 37.836803 ], [ 99.606478, 37.829178 ], [ 99.612938, 37.826331 ], [ 99.6234, 37.824683 ], [ 99.635318, 37.82014 ], [ 99.653059, 37.816327 ], [ 99.661611, 37.812019 ], [ 99.663385, 37.804886 ], [ 99.658245, 37.798812 ], [ 99.648465, 37.793043 ], [ 99.646145, 37.784849 ], [ 99.646918, 37.774062 ], [ 99.649511, 37.756843 ], [ 99.656425, 37.738371 ], [ 99.660838, 37.731655 ], [ 99.670208, 37.726871 ], [ 99.6829, 37.725033 ], [ 99.689086, 37.719871 ], [ 99.695091, 37.708298 ], [ 99.697866, 37.696769 ], [ 99.697365, 37.68281 ], [ 99.69177, 37.671702 ], [ 99.686084, 37.667245 ], [ 99.678215, 37.665098 ], [ 99.668662, 37.66531 ], [ 99.65638, 37.662574 ], [ 99.635864, 37.654035 ], [ 99.625129, 37.644881 ], [ 99.619306, 37.635821 ], [ 99.61362, 37.63044 ], [ 99.597881, 37.61772 ], [ 99.590739, 37.610993 ], [ 99.583779, 37.609317 ], [ 99.570314, 37.612598 ], [ 99.559579, 37.610544 ], [ 99.551664, 37.605918 ], [ 99.541565, 37.596758 ], [ 99.539245, 37.587408 ], [ 99.54525, 37.577892 ], [ 99.545841, 37.570075 ], [ 99.543066, 37.563509 ], [ 99.533968, 37.557982 ], [ 99.513635, 37.552974 ], [ 99.500989, 37.544115 ], [ 99.49139, 37.531285 ], [ 99.483566, 37.511528 ], [ 99.473877, 37.495264 ], [ 99.467054, 37.48855 ], [ 99.463688, 37.482663 ], [ 99.463506, 37.476704 ], [ 99.473331, 37.46022 ], [ 99.476424, 37.449599 ], [ 99.478381, 37.429868 ], [ 99.477334, 37.41522 ], [ 99.476061, 37.411812 ], [ 99.467782, 37.403977 ], [ 99.464916, 37.398557 ], [ 99.459775, 37.396308 ], [ 99.450769, 37.389229 ], [ 99.438032, 37.383547 ], [ 99.427478, 37.382506 ], [ 99.42252, 37.379143 ], [ 99.41697, 37.370098 ], [ 99.415423, 37.35198 ], [ 99.418289, 37.330541 ], [ 99.427751, 37.322342 ], [ 99.42948, 37.31784 ], [ 99.434574, 37.313811 ], [ 99.435484, 37.307507 ], [ 99.440124, 37.300871 ], [ 99.440897, 37.290986 ], [ 99.44722, 37.284443 ], [ 99.438487, 37.27918 ], [ 99.437668, 37.274675 ], [ 99.432937, 37.269245 ], [ 99.432118, 37.261372 ], [ 99.427933, 37.257079 ], [ 99.427979, 37.250344 ], [ 99.421792, 37.246715 ], [ 99.423248, 37.242208 ], [ 99.43462, 37.229872 ], [ 99.433255, 37.22311 ], [ 99.43694, 37.216371 ], [ 99.434438, 37.211862 ], [ 99.436076, 37.206594 ], [ 99.43412, 37.194039 ], [ 99.430753, 37.182882 ], [ 99.434029, 37.176804 ], [ 99.445082, 37.174857 ], [ 99.454317, 37.174382 ], [ 99.45691, 37.170584 ], [ 99.454408, 37.156597 ], [ 99.467782, 37.154104 ], [ 99.476197, 37.150731 ], [ 99.486023, 37.15256 ], [ 99.505128, 37.146931 ], [ 99.512998, 37.143796 ], [ 99.517274, 37.136813 ], [ 99.526554, 37.131872 ], [ 99.533559, 37.130541 ], [ 99.538927, 37.127168 ], [ 99.540337, 37.123794 ], [ 99.548934, 37.117355 ], [ 99.566584, 37.1165 ], [ 99.589329, 37.101696 ], [ 99.611163, 37.09718 ], [ 99.615758, 37.09333 ], [ 99.628085, 37.088814 ], [ 99.63127, 37.086318 ], [ 99.637729, 37.074836 ], [ 99.657926, 37.066967 ], [ 99.688177, 37.042735 ], [ 99.701323, 37.040856 ], [ 99.709011, 37.042212 ], [ 99.720838, 37.03422 ], [ 99.729981, 37.033911 ], [ 99.740853, 37.036575 ], [ 99.743173, 37.029748 ], [ 99.741035, 37.020875 ], [ 99.743583, 37.015902 ], [ 99.757002, 37.01526 ], [ 99.772013, 37.018591 ], [ 99.788253, 37.003601 ], [ 99.797578, 36.991654 ], [ 99.807813, 36.992011 ], [ 99.821778, 36.984966 ], [ 99.824917, 36.977802 ], [ 99.832195, 36.970041 ], [ 99.839792, 36.966565 ], [ 99.904478, 36.95116 ], [ 100.142614, 36.899017 ], [ 100.278262, 36.867342 ], [ 100.394214, 37.08967 ], [ 100.391167, 37.094186 ], [ 100.383843, 37.099604 ], [ 100.382478, 37.105237 ], [ 100.385844, 37.108825 ], [ 100.394305, 37.108801 ], [ 100.403904, 37.112817 ], [ 100.41796, 37.117047 ], [ 100.424192, 37.123652 ], [ 100.4231, 37.13199 ], [ 100.426239, 37.137597 ], [ 100.4347, 37.143179 ], [ 100.440932, 37.152156 ], [ 100.451713, 37.162225 ], [ 100.455443, 37.175024 ], [ 100.457399, 37.177493 ], [ 100.459446, 37.188508 ], [ 100.458673, 37.194134 ], [ 100.461811, 37.199521 ], [ 100.46354, 37.206713 ], [ 100.468043, 37.21229 ], [ 100.476823, 37.217629 ], [ 100.484738, 37.223869 ], [ 100.488923, 37.223845 ], [ 100.491789, 37.229682 ], [ 100.496884, 37.235447 ], [ 100.502433, 37.239053 ], [ 100.507437, 37.244983 ], [ 100.518218, 37.244248 ], [ 100.528226, 37.240025 ], [ 100.536869, 37.241591 ], [ 100.551834, 37.237535 ], [ 100.571122, 37.24133 ], [ 100.58959, 37.25179 ], [ 100.602009, 37.255965 ], [ 100.616702, 37.265332 ], [ 100.618886, 37.278706 ], [ 100.618431, 37.294305 ], [ 100.610288, 37.332081 ], [ 100.607377, 37.348995 ], [ 100.599962, 37.381558 ], [ 100.593002, 37.398533 ], [ 100.588544, 37.417421 ], [ 100.58072, 37.432471 ], [ 100.58254, 37.442195 ], [ 100.580356, 37.452604 ], [ 100.570712, 37.458588 ], [ 100.55238, 37.477035 ], [ 100.550106, 37.485524 ], [ 100.555292, 37.499071 ], [ 100.555474, 37.507368 ], [ 100.557657, 37.50933 ], [ 100.551334, 37.511906 ], [ 100.541963, 37.528686 ], [ 100.540462, 37.53275 ], [ 100.536368, 37.534924 ], [ 100.530773, 37.544398 ], [ 100.524223, 37.547422 ], [ 100.523449, 37.550045 ], [ 100.527589, 37.557249 ], [ 100.530727, 37.56606 ], [ 100.543192, 37.56913 ], [ 100.543464, 37.578057 ], [ 100.551198, 37.582827 ], [ 100.556383, 37.587762 ] ] ] ] } },
{ "type": "Feature", "properties": { "POLY_ID": 18, "code": 18, "adcode": 632301, "name": "", "center": "(2:102.017604,35.516337)", "centroid": "(2:102.077646,35.422567)", "childrenNum": 0, "level": "district", "parent": { "adcode": 632300 }, "subFeatureIndex": 0, "acroutes": "(3:100000,630000,632300)", "incdence": 141.019000, "CL": 1 }, "geometry": { "type": "MultiPolygon", "coordinates": [ [ [ [ 102.122782, 35.774611 ], [ 102.114177, 35.770983 ], [ 102.109328, 35.77173 ], [ 102.107141, 35.768579 ], [ 102.098501, 35.764163 ], [ 102.088873, 35.762525 ], [ 102.082895, 35.758834 ], [ 102.08182, 35.749027 ], [ 102.074731, 35.745419 ], [ 102.067078, 35.743739 ], [ 102.068665, 35.739633 ], [ 102.080127, 35.737269 ], [ 102.080356, 35.734614 ], [ 102.074308, 35.732851 ], [ 102.059707, 35.725737 ], [ 102.062934, 35.721567 ], [ 102.063269, 35.712564 ], [ 102.048369, 35.702793 ], [ 102.04285, 35.700054 ], [ 102.036519, 35.692127 ], [ 102.030154, 35.691629 ], [ 102.009452, 35.679323 ], [ 102.005255, 35.677725 ], [ 101.988274, 35.678202 ], [ 101.978876, 35.675691 ], [ 101.966991, 35.669132 ], [ 101.964804, 35.661368 ], [ 101.958192, 35.664026 ], [ 101.954277, 35.669713 ], [ 101.945602, 35.673179 ], [ 101.93943, 35.678555 ], [ 101.936009, 35.685175 ], [ 101.929908, 35.688371 ], [ 101.915889, 35.688911 ], [ 101.911851, 35.690239 ], [ 101.91067, 35.686836 ], [ 101.912504, 35.677351 ], [ 101.911375, 35.663008 ], [ 101.91231, 35.657673 ], [ 101.905962, 35.658171 ], [ 101.891873, 35.662863 ], [ 101.887746, 35.662427 ], [ 101.87699, 35.666911 ], [ 101.870342, 35.673657 ], [ 101.856553, 35.679489 ], [ 101.840665, 35.678991 ], [ 101.840365, 35.682913 ], [ 101.844227, 35.687583 ], [ 101.844791, 35.698581 ], [ 101.847331, 35.699805 ], [ 101.85292, 35.71439 ], [ 101.834511, 35.719742 ], [ 101.829715, 35.717896 ], [ 101.826682, 35.721941 ], [ 101.819699, 35.726442 ], [ 101.811817, 35.725135 ], [ 101.796917, 35.731772 ], [ 101.791644, 35.730466 ], [ 101.788276, 35.72528 ], [ 101.785173, 35.713851 ], [ 101.772477, 35.716879 ], [ 101.774381, 35.713041 ], [ 101.773588, 35.703332 ], [ 101.770467, 35.697398 ], [ 101.770608, 35.687603 ], [ 101.764524, 35.683121 ], [ 101.761597, 35.668613 ], [ 101.759128, 35.662967 ], [ 101.751176, 35.655992 ], [ 101.742641, 35.650096 ], [ 101.727758, 35.644199 ], [ 101.722821, 35.637658 ], [ 101.721745, 35.63338 ], [ 101.716226, 35.632446 ], [ 101.7121, 35.627939 ], [ 101.7124, 35.623433 ], [ 101.703618, 35.615291 ], [ 101.701432, 35.610784 ], [ 101.695383, 35.60557 ], [ 101.689758, 35.604323 ], [ 101.692456, 35.59192 ], [ 101.696212, 35.582321 ], [ 101.690799, 35.584316 ], [ 101.68505, 35.579432 ], [ 101.675334, 35.581843 ], [ 101.677591, 35.576004 ], [ 101.673765, 35.567213 ], [ 101.669163, 35.552559 ], [ 101.657666, 35.538194 ], [ 101.66218, 35.534763 ], [ 101.66911, 35.532476 ], [ 101.663961, 35.526342 ], [ 101.651035, 35.520083 ], [ 101.642712, 35.514281 ], [ 101.626631, 35.508644 ], [ 101.622064, 35.501635 ], [ 101.61919, 35.500907 ], [ 101.61956, 35.493876 ], [ 101.629364, 35.486408 ], [ 101.644511, 35.488696 ], [ 101.646045, 35.490735 ], [ 101.654174, 35.489799 ], [ 101.659923, 35.486824 ], [ 101.679425, 35.482892 ], [ 101.684733, 35.485097 ], [ 101.691769, 35.485367 ], [ 101.701079, 35.480853 ], [ 101.711412, 35.481685 ], [ 101.718854, 35.480208 ], [ 101.733366, 35.480749 ], [ 101.745409, 35.485638 ], [ 101.749694, 35.484826 ], [ 101.767804, 35.490215 ], [ 101.790463, 35.483932 ], [ 101.800461, 35.481789 ], [ 101.806403, 35.481893 ], [ 101.814338, 35.47665 ], [ 101.820493, 35.47794 ], [ 101.83035, 35.474278 ], [ 101.833647, 35.466558 ], [ 101.841441, 35.465996 ], [ 101.844756, 35.459149 ], [ 101.849958, 35.456839 ], [ 101.850699, 35.450429 ], [ 101.85613, 35.445309 ], [ 101.85821, 35.440209 ], [ 101.858898, 35.431216 ], [ 101.854454, 35.423887 ], [ 101.854666, 35.413747 ], [ 101.85754, 35.406792 ], [ 101.853573, 35.40271 ], [ 101.853802, 35.394067 ], [ 101.849235, 35.387776 ], [ 101.84689, 35.379402 ], [ 101.849023, 35.369861 ], [ 101.842076, 35.366173 ], [ 101.832959, 35.371444 ], [ 101.825712, 35.370631 ], [ 101.822309, 35.36711 ], [ 101.813474, 35.362589 ], [ 101.797128, 35.359755 ], [ 101.791098, 35.357213 ], [ 101.792561, 35.348836 ], [ 101.796105, 35.342604 ], [ 101.795806, 35.336664 ], [ 101.798204, 35.329244 ], [ 101.795753, 35.323428 ], [ 101.800126, 35.31782 ], [ 101.801642, 35.31242 ], [ 101.787906, 35.301244 ], [ 101.777308, 35.300681 ], [ 101.771895, 35.3031 ], [ 101.760997, 35.300765 ], [ 101.761368, 35.295051 ], [ 101.759234, 35.291214 ], [ 101.750206, 35.286021 ], [ 101.74347, 35.284081 ], [ 101.721569, 35.291235 ], [ 101.718272, 35.289775 ], [ 101.712735, 35.278846 ], [ 101.716261, 35.271358 ], [ 101.724831, 35.264995 ], [ 101.731638, 35.254793 ], [ 101.741089, 35.244235 ], [ 101.745304, 35.236472 ], [ 101.746944, 35.228542 ], [ 101.752763, 35.221926 ], [ 101.758635, 35.230796 ], [ 101.775369, 35.233655 ], [ 101.782387, 35.241168 ], [ 101.789105, 35.244903 ], [ 101.7884, 35.248471 ], [ 101.795012, 35.253604 ], [ 101.803635, 35.25183 ], [ 101.812699, 35.246072 ], [ 101.822926, 35.247511 ], [ 101.835322, 35.246718 ], [ 101.842146, 35.242023 ], [ 101.848459, 35.241773 ], [ 101.856606, 35.246927 ], [ 101.861384, 35.245508 ], [ 101.86872, 35.252039 ], [ 101.869972, 35.266998 ], [ 101.872952, 35.28187 ], [ 101.880517, 35.298492 ], [ 101.884431, 35.303538 ], [ 101.892208, 35.305915 ], [ 101.903176, 35.311566 ], [ 101.90709, 35.312441 ], [ 101.909065, 35.316277 ], [ 101.914373, 35.306958 ], [ 101.916401, 35.306666 ], [ 101.925429, 35.31561 ], [ 101.926522, 35.33014 ], [ 101.930102, 35.332141 ], [ 101.931971, 35.338936 ], [ 101.942569, 35.334518 ], [ 101.946095, 35.330745 ], [ 101.955847, 35.32422 ], [ 101.964064, 35.316611 ], [ 101.978435, 35.315006 ], [ 101.987234, 35.307813 ], [ 101.991431, 35.30114 ], [ 101.992083, 35.292924 ], [ 101.984712, 35.280139 ], [ 101.992665, 35.26729 ], [ 101.998149, 35.256713 ], [ 102.005467, 35.255127 ], [ 102.015924, 35.248972 ], [ 102.018868, 35.237203 ], [ 102.027315, 35.222823 ], [ 102.039094, 35.214348 ], [ 102.039834, 35.207877 ], [ 102.048757, 35.199255 ], [ 102.051296, 35.193033 ], [ 102.05216, 35.183887 ], [ 102.047487, 35.180044 ], [ 102.035038, 35.175596 ], [ 102.031988, 35.172839 ], [ 102.020967, 35.170333 ], [ 102.015641, 35.165362 ], [ 102.023453, 35.16154 ], [ 102.022642, 35.14794 ], [ 102.041774, 35.139855 ], [ 102.0462, 35.12667 ], [ 102.04687, 35.11225 ], [ 102.051966, 35.106982 ], [ 102.056145, 35.096656 ], [ 102.053271, 35.091597 ], [ 102.052724, 35.085994 ], [ 102.054717, 35.078551 ], [ 102.060748, 35.078216 ], [ 102.067731, 35.073281 ], [ 102.093563, 35.068597 ], [ 102.100987, 35.064456 ], [ 102.104831, 35.059521 ], [ 102.108305, 35.049753 ], [ 102.107053, 35.039838 ], [ 102.108534, 35.031156 ], [ 102.114847, 35.02239 ], [ 102.132463, 35.014773 ], [ 102.140539, 35.008307 ], [ 102.145917, 35.013371 ], [ 102.157379, 35.010881 ], [ 102.160165, 35.019586 ], [ 102.167395, 35.024377 ], [ 102.174607, 35.032537 ], [ 102.193033, 35.032579 ], [ 102.204672, 35.036637 ], [ 102.211302, 35.035006 ], [ 102.213929, 35.036512 ], [ 102.213594, 35.048854 ], [ 102.217121, 35.052661 ], [ 102.218514, 35.058391 ], [ 102.223998, 35.059061 ], [ 102.230028, 35.055129 ], [ 102.236711, 35.054376 ], [ 102.241966, 35.050339 ], [ 102.252423, 35.048749 ], [ 102.260746, 35.052807 ], [ 102.266388, 35.052431 ], [ 102.272983, 35.055589 ], [ 102.279878, 35.056656 ], [ 102.288324, 35.062783 ], [ 102.295096, 35.070626 ], [ 102.296982, 35.086266 ], [ 102.300104, 35.089945 ], [ 102.299716, 35.095151 ], [ 102.301849, 35.105854 ], [ 102.308074, 35.109323 ], [ 102.312359, 35.121132 ], [ 102.310331, 35.128279 ], [ 102.313099, 35.130912 ], [ 102.321828, 35.130536 ], [ 102.327312, 35.132625 ], [ 102.339444, 35.141129 ], [ 102.340431, 35.153393 ], [ 102.344751, 35.162772 ], [ 102.352193, 35.165174 ], [ 102.358929, 35.161895 ], [ 102.367357, 35.164819 ], [ 102.373652, 35.161247 ], [ 102.384797, 35.164819 ], [ 102.393966, 35.170249 ], [ 102.39811, 35.175074 ], [ 102.403435, 35.178186 ], [ 102.403964, 35.181924 ], [ 102.39945, 35.196269 ], [ 102.396523, 35.197564 ], [ 102.379665, 35.21535 ], [ 102.378502, 35.227185 ], [ 102.376439, 35.230107 ], [ 102.370179, 35.231005 ], [ 102.365753, 35.235575 ], [ 102.365665, 35.238601 ], [ 102.369632, 35.24338 ], [ 102.370672, 35.248054 ], [ 102.368539, 35.253124 ], [ 102.370866, 35.261407 ], [ 102.370002, 35.263952 ], [ 102.358911, 35.269272 ], [ 102.342723, 35.280681 ], [ 102.339743, 35.283685 ], [ 102.335247, 35.283476 ], [ 102.328881, 35.278742 ], [ 102.321916, 35.282204 ], [ 102.312147, 35.282454 ], [ 102.30102, 35.289399 ], [ 102.291111, 35.293904 ], [ 102.286014, 35.301307 ], [ 102.280883, 35.303121 ], [ 102.280284, 35.307562 ], [ 102.286649, 35.314422 ], [ 102.299716, 35.316361 ], [ 102.309291, 35.312587 ], [ 102.311407, 35.313233 ], [ 102.316591, 35.335581 ], [ 102.317649, 35.342855 ], [ 102.307227, 35.349774 ], [ 102.306557, 35.359859 ], [ 102.303242, 35.361714 ], [ 102.289929, 35.364548 ], [ 102.28605, 35.36736 ], [ 102.286596, 35.376527 ], [ 102.28217, 35.385027 ], [ 102.28314, 35.392984 ], [ 102.288536, 35.399211 ], [ 102.28776, 35.40625 ], [ 102.293315, 35.410582 ], [ 102.292098, 35.421055 ], [ 102.297247, 35.42549 ], [ 102.302361, 35.425657 ], [ 102.306222, 35.430424 ], [ 102.31481, 35.43438 ], [ 102.325989, 35.42778 ], [ 102.342512, 35.429217 ], [ 102.354838, 35.426011 ], [ 102.360533, 35.423158 ], [ 102.388994, 35.41535 ], [ 102.400455, 35.409561 ], [ 102.40698, 35.408416 ], [ 102.408655, 35.410061 ], [ 102.408232, 35.417495 ], [ 102.417472, 35.416516 ], [ 102.433483, 35.428467 ], [ 102.447589, 35.437336 ], [ 102.450199, 35.441999 ], [ 102.450622, 35.448306 ], [ 102.444433, 35.44816 ], [ 102.425424, 35.457464 ], [ 102.419975, 35.461563 ], [ 102.412922, 35.463561 ], [ 102.40444, 35.470241 ], [ 102.402906, 35.47511 ], [ 102.404652, 35.479022 ], [ 102.422709, 35.49086 ], [ 102.423908, 35.495873 ], [ 102.42061, 35.506669 ], [ 102.421598, 35.520686 ], [ 102.426676, 35.539649 ], [ 102.424454, 35.542705 ], [ 102.417807, 35.542768 ], [ 102.408355, 35.538506 ], [ 102.406168, 35.544784 ], [ 102.407544, 35.551499 ], [ 102.405481, 35.554347 ], [ 102.388376, 35.561705 ], [ 102.379895, 35.568127 ], [ 102.366652, 35.580638 ], [ 102.354591, 35.590383 ], [ 102.350182, 35.605611 ], [ 102.346585, 35.610659 ], [ 102.324279, 35.618739 ], [ 102.320611, 35.618864 ], [ 102.31116, 35.622727 ], [ 102.303771, 35.624367 ], [ 102.2891, 35.624866 ], [ 102.275346, 35.623557 ], [ 102.269139, 35.624077 ], [ 102.257096, 35.630182 ], [ 102.244858, 35.640628 ], [ 102.232744, 35.648331 ], [ 102.226325, 35.654123 ], [ 102.221476, 35.662697 ], [ 102.22502, 35.679302 ], [ 102.222287, 35.691608 ], [ 102.217068, 35.702481 ], [ 102.212871, 35.708 ], [ 102.203755, 35.710676 ], [ 102.197583, 35.70966 ], [ 102.180355, 35.695842 ], [ 102.171803, 35.692916 ], [ 102.162422, 35.693767 ], [ 102.159283, 35.701589 ], [ 102.154134, 35.707917 ], [ 102.152477, 35.715925 ], [ 102.170445, 35.728599 ], [ 102.167924, 35.730113 ], [ 102.151754, 35.730652 ], [ 102.133979, 35.732104 ], [ 102.12421, 35.73534 ], [ 102.122006, 35.738907 ], [ 102.126273, 35.743677 ], [ 102.138423, 35.745253 ], [ 102.141808, 35.747409 ], [ 102.138934, 35.75448 ], [ 102.132463, 35.76041 ], [ 102.129536, 35.767832 ], [ 102.122782, 35.774611 ] ] ] ] } },
{ "type": "Feature", "properties": { "POLY_ID": 19, "code": 19, "adcode": 632322, "name": "", "center": "(2:102.031953,35.938205)", "centroid": "(2:101.862621,35.903328)", "childrenNum": 0, "level": "district", "parent": { "adcode": 632300 }, "subFeatureIndex": 1, "acroutes": "(3:100000,630000,632300)", "incdence": 91.465000, "CL": 1 }, "geometry": { "type": "MultiPolygon", "coordinates": [ [ [ [ 102.122782, 35.774611 ], [ 102.113295, 35.7834 ], [ 102.102715, 35.789348 ], [ 102.087321, 35.805761 ], [ 102.082084, 35.81378 ], [ 102.086263, 35.823041 ], [ 102.100776, 35.830167 ], [ 102.098748, 35.835387 ], [ 102.084747, 35.840317 ], [ 102.079915, 35.84622 ], [ 102.078328, 35.852578 ], [ 102.079739, 35.858666 ], [ 102.078222, 35.861544 ], [ 102.08159, 35.864423 ], [ 102.089649, 35.865913 ], [ 102.109046, 35.865354 ], [ 102.115147, 35.87169 ], [ 102.116187, 35.886202 ], [ 102.115305, 35.894482 ], [ 102.110209, 35.906507 ], [ 102.094304, 35.919337 ], [ 102.090883, 35.919606 ], [ 102.085734, 35.913253 ], [ 102.077834, 35.908845 ], [ 102.065368, 35.910252 ], [ 102.06036, 35.907914 ], [ 102.052742, 35.907521 ], [ 102.049656, 35.913212 ], [ 102.046235, 35.914702 ], [ 102.04084, 35.925958 ], [ 102.054523, 35.934585 ], [ 102.068066, 35.936985 ], [ 102.08115, 35.940936 ], [ 102.084341, 35.943232 ], [ 102.08346, 35.946707 ], [ 102.06498, 35.949458 ], [ 102.051173, 35.954008 ], [ 102.041386, 35.954339 ], [ 102.035073, 35.962488 ], [ 102.032464, 35.976549 ], [ 102.017881, 35.992365 ], [ 102.002328, 35.995466 ], [ 101.992083, 36.001543 ], [ 101.983073, 36.004251 ], [ 101.97884, 36.01258 ], [ 101.975331, 36.026963 ], [ 101.97221, 36.028059 ], [ 101.956005, 36.026261 ], [ 101.953184, 36.0331 ], [ 101.944067, 36.044856 ], [ 101.951615, 36.051508 ], [ 101.955952, 36.062311 ], [ 101.953466, 36.063633 ], [ 101.935039, 36.062806 ], [ 101.912239, 36.073938 ], [ 101.896387, 36.075033 ], [ 101.895981, 36.078585 ], [ 101.906931, 36.089611 ], [ 101.895858, 36.091861 ], [ 101.886776, 36.096837 ], [ 101.88586, 36.102101 ], [ 101.887605, 36.109719 ], [ 101.865387, 36.113455 ], [ 101.85061, 36.124435 ], [ 101.846713, 36.124146 ], [ 101.837385, 36.11783 ], [ 101.819787, 36.118966 ], [ 101.80889, 36.117294 ], [ 101.799914, 36.118016 ], [ 101.791873, 36.121855 ], [ 101.786266, 36.131389 ], [ 101.785279, 36.145049 ], [ 101.779618, 36.153364 ], [ 101.769691, 36.156479 ], [ 101.758123, 36.14932 ], [ 101.75308, 36.150867 ], [ 101.752163, 36.154705 ], [ 101.757083, 36.158727 ], [ 101.757347, 36.166339 ], [ 101.753556, 36.169598 ], [ 101.748971, 36.167494 ], [ 101.746291, 36.163575 ], [ 101.746503, 36.154375 ], [ 101.743241, 36.149031 ], [ 101.737122, 36.147752 ], [ 101.732678, 36.149423 ], [ 101.729522, 36.159821 ], [ 101.731056, 36.164875 ], [ 101.727035, 36.167494 ], [ 101.720934, 36.161285 ], [ 101.71672, 36.163513 ], [ 101.699175, 36.162853 ], [ 101.694167, 36.163534 ], [ 101.686355, 36.161739 ], [ 101.680519, 36.163328 ], [ 101.669974, 36.162337 ], [ 101.661704, 36.157779 ], [ 101.647685, 36.154602 ], [ 101.644388, 36.143873 ], [ 101.644405, 36.137663 ], [ 101.640067, 36.125797 ], [ 101.638375, 36.116468 ], [ 101.639556, 36.104517 ], [ 101.649413, 36.090065 ], [ 101.643171, 36.080278 ], [ 101.652728, 36.062827 ], [ 101.656555, 36.057767 ], [ 101.649008, 36.048554 ], [ 101.645957, 36.038679 ], [ 101.646345, 36.033224 ], [ 101.652481, 36.025992 ], [ 101.650224, 36.015536 ], [ 101.652005, 36.01072 ], [ 101.657472, 36.00824 ], [ 101.660804, 36.004272 ], [ 101.656343, 36.001419 ], [ 101.647632, 36.002618 ], [ 101.647403, 35.999001 ], [ 101.656996, 35.995631 ], [ 101.657895, 35.989636 ], [ 101.668246, 35.984385 ], [ 101.677133, 35.974213 ], [ 101.67678, 35.968857 ], [ 101.68177, 35.964514 ], [ 101.679937, 35.959137 ], [ 101.68274, 35.954815 ], [ 101.68498, 35.945776 ], [ 101.685332, 35.938846 ], [ 101.679937, 35.928854 ], [ 101.697094, 35.916233 ], [ 101.706457, 35.913915 ], [ 101.710107, 35.909218 ], [ 101.714322, 35.909321 ], [ 101.73289, 35.902719 ], [ 101.738779, 35.897173 ], [ 101.739379, 35.893426 ], [ 101.732837, 35.888086 ], [ 101.722116, 35.890301 ], [ 101.715627, 35.881131 ], [ 101.704906, 35.86846 ], [ 101.704253, 35.866162 ], [ 101.694026, 35.854193 ], [ 101.684098, 35.846178 ], [ 101.680201, 35.835553 ], [ 101.67678, 35.834331 ], [ 101.676745, 35.830644 ], [ 101.671085, 35.820969 ], [ 101.66523, 35.815127 ], [ 101.665371, 35.809015 ], [ 101.667999, 35.801037 ], [ 101.674541, 35.791856 ], [ 101.670097, 35.790799 ], [ 101.666817, 35.787131 ], [ 101.660275, 35.78711 ], [ 101.661704, 35.777596 ], [ 101.666976, 35.774694 ], [ 101.669603, 35.770341 ], [ 101.677027, 35.766091 ], [ 101.679619, 35.759456 ], [ 101.685174, 35.757694 ], [ 101.709208, 35.757694 ], [ 101.718677, 35.751971 ], [ 101.722116, 35.754024 ], [ 101.739485, 35.754812 ], [ 101.752428, 35.748011 ], [ 101.759851, 35.749234 ], [ 101.764577, 35.747285 ], [ 101.766146, 35.742121 ], [ 101.762249, 35.738202 ], [ 101.762708, 35.733079 ], [ 101.760204, 35.725882 ], [ 101.762584, 35.720717 ], [ 101.772477, 35.716879 ], [ 101.785173, 35.713851 ], [ 101.788276, 35.72528 ], [ 101.791644, 35.730466 ], [ 101.796917, 35.731772 ], [ 101.811817, 35.725135 ], [ 101.819699, 35.726442 ], [ 101.826682, 35.721941 ], [ 101.829715, 35.717896 ], [ 101.834511, 35.719742 ], [ 101.85292, 35.71439 ], [ 101.847331, 35.699805 ], [ 101.844791, 35.698581 ], [ 101.844227, 35.687583 ], [ 101.840365, 35.682913 ], [ 101.840665, 35.678991 ], [ 101.856553, 35.679489 ], [ 101.870342, 35.673657 ], [ 101.87699, 35.666911 ], [ 101.887746, 35.662427 ], [ 101.891873, 35.662863 ], [ 101.905962, 35.658171 ], [ 101.91231, 35.657673 ], [ 101.911375, 35.663008 ], [ 101.912504, 35.677351 ], [ 101.91067, 35.686836 ], [ 101.911851, 35.690239 ], [ 101.915889, 35.688911 ], [ 101.929908, 35.688371 ], [ 101.936009, 35.685175 ], [ 101.93943, 35.678555 ], [ 101.945602, 35.673179 ], [ 101.954277, 35.669713 ], [ 101.958192, 35.664026 ], [ 101.964804, 35.661368 ], [ 101.966991, 35.669132 ], [ 101.978876, 35.675691 ], [ 101.988274, 35.678202 ], [ 102.005255, 35.677725 ], [ 102.009452, 35.679323 ], [ 102.030154, 35.691629 ], [ 102.036519, 35.692127 ], [ 102.04285, 35.700054 ], [ 102.048369, 35.702793 ], [ 102.063269, 35.712564 ], [ 102.062934, 35.721567 ], [ 102.059707, 35.725737 ], [ 102.074308, 35.732851 ], [ 102.080356, 35.734614 ], [ 102.080127, 35.737269 ], [ 102.068665, 35.739633 ], [ 102.067078, 35.743739 ], [ 102.074731, 35.745419 ], [ 102.08182, 35.749027 ], [ 102.082895, 35.758834 ], [ 102.088873, 35.762525 ], [ 102.098501, 35.764163 ], [ 102.107141, 35.768579 ], [ 102.109328, 35.77173 ], [ 102.114177, 35.770983 ], [ 102.122782, 35.774611 ] ] ] ] } },
{ "type": "Feature", "properties": { "POLY_ID": 20, "code": 20, "adcode": 632323, "name": "", "center": "(2:101.469343,35.036842)", "centroid": "(2:101.405752,35.100555)", "childrenNum": 0, "level": "district", "parent": { "adcode": 632300 }, "subFeatureIndex": 2, "acroutes": "(3:100000,630000,632300)", "incdence": 89.051800, "CL": 1 }, "geometry": { "type": "MultiPolygon", "coordinates": [ [ [ [ 101.731638, 35.254793 ], [ 101.549908, 35.25834 ], [ 101.543525, 35.252039 ], [ 101.535166, 35.251142 ], [ 101.529823, 35.248367 ], [ 101.529524, 35.242545 ], [ 101.515029, 35.234073 ], [ 101.511608, 35.228855 ], [ 101.511026, 35.224159 ], [ 101.506706, 35.216749 ], [ 101.492441, 35.221404 ], [ 101.484506, 35.219922 ], [ 101.470258, 35.219483 ], [ 101.467419, 35.216958 ], [ 101.459977, 35.219316 ], [ 101.457103, 35.228438 ], [ 101.449397, 35.246489 ], [ 101.446964, 35.256295 ], [ 101.438676, 35.256358 ], [ 101.425557, 35.25496 ], [ 101.399125, 35.239227 ], [ 101.397132, 35.238518 ], [ 101.406125, 35.229043 ], [ 101.41406, 35.206186 ], [ 101.413707, 35.202762 ], [ 101.417975, 35.196687 ], [ 101.418874, 35.186664 ], [ 101.408823, 35.181548 ], [ 101.398825, 35.172108 ], [ 101.393817, 35.173257 ], [ 101.387804, 35.171983 ], [ 101.380768, 35.172839 ], [ 101.365939, 35.171649 ], [ 101.358868, 35.172923 ], [ 101.348534, 35.177831 ], [ 101.345325, 35.180671 ], [ 101.346771, 35.188063 ], [ 101.350862, 35.197376 ], [ 101.355517, 35.204954 ], [ 101.352132, 35.221675 ], [ 101.348129, 35.232779 ], [ 101.348534, 35.248826 ], [ 101.335186, 35.266017 ], [ 101.335521, 35.269793 ], [ 101.328274, 35.274174 ], [ 101.330337, 35.278721 ], [ 101.34134, 35.277073 ], [ 101.3777, 35.285061 ], [ 101.406672, 35.289003 ], [ 101.391754, 35.335914 ], [ 101.373715, 35.33706 ], [ 101.338007, 35.350545 ], [ 101.318857, 35.356963 ], [ 101.301488, 35.365631 ], [ 101.290097, 35.369131 ], [ 101.27026, 35.371673 ], [ 101.242081, 35.368715 ], [ 101.231801, 35.371048 ], [ 101.22741, 35.373694 ], [ 101.221345, 35.383693 ], [ 101.214221, 35.388026 ], [ 101.206938, 35.387985 ], [ 101.184385, 35.391796 ], [ 101.162132, 35.403168 ], [ 101.156542, 35.403543 ], [ 101.148184, 35.397107 ], [ 101.142082, 35.398878 ], [ 101.13614, 35.40498 ], [ 101.127288, 35.408187 ], [ 101.121416, 35.408583 ], [ 101.103677, 35.4065 ], [ 101.096659, 35.406667 ], [ 101.082164, 35.409978 ], [ 101.043406, 35.411081 ], [ 101.018261, 35.408624 ], [ 101.006411, 35.408187 ], [ 100.984634, 35.405646 ], [ 100.964496, 35.401023 ], [ 100.954163, 35.403522 ], [ 100.941855, 35.413872 ], [ 100.934925, 35.416995 ], [ 100.914153, 35.417224 ], [ 100.901298, 35.419348 ], [ 100.87543, 35.426136 ], [ 100.867037, 35.426552 ], [ 100.836989, 35.432777 ], [ 100.831294, 35.429925 ], [ 100.822759, 35.417308 ], [ 100.816482, 35.413559 ], [ 100.799659, 35.413497 ], [ 100.785182, 35.415892 ], [ 100.776595, 35.419306 ], [ 100.767355, 35.419973 ], [ 100.756352, 35.417682 ], [ 100.729461, 35.41964 ], [ 100.712427, 35.42295 ], [ 100.697491, 35.421867 ], [ 100.693136, 35.419598 ], [ 100.68774, 35.407166 ], [ 100.691743, 35.390817 ], [ 100.695534, 35.385152 ], [ 100.700242, 35.373402 ], [ 100.703504, 35.370069 ], [ 100.728297, 35.357088 ], [ 100.733076, 35.342521 ], [ 100.76776, 35.341104 ], [ 100.812444, 35.333976 ], [ 100.813995, 35.318904 ], [ 100.829001, 35.319634 ], [ 100.849632, 35.325179 ], [ 100.861799, 35.320384 ], [ 100.882272, 35.31363 ], [ 100.886416, 35.305623 ], [ 100.900699, 35.306103 ], [ 100.91112, 35.30358 ], [ 100.915775, 35.294655 ], [ 100.873385, 35.247803 ], [ 100.85621, 35.234031 ], [ 100.829266, 35.216999 ], [ 100.822653, 35.209171 ], [ 100.80964, 35.201948 ], [ 100.801546, 35.193659 ], [ 100.792976, 35.187666 ], [ 100.781303, 35.181068 ], [ 100.773386, 35.17804 ], [ 100.766085, 35.177058 ], [ 100.753195, 35.173069 ], [ 100.742915, 35.165216 ], [ 100.730889, 35.152119 ], [ 100.716447, 35.146791 ], [ 100.706872, 35.149319 ], [ 100.703522, 35.14886 ], [ 100.708054, 35.145015 ], [ 100.713943, 35.132792 ], [ 100.7089, 35.129177 ], [ 100.704404, 35.123055 ], [ 100.696892, 35.11737 ], [ 100.701318, 35.108028 ], [ 100.700119, 35.100523 ], [ 100.696839, 35.094879 ], [ 100.697527, 35.079722 ], [ 100.699325, 35.076711 ], [ 100.707631, 35.072278 ], [ 100.71546, 35.071922 ], [ 100.720027, 35.06431 ], [ 100.722407, 35.063913 ], [ 100.727627, 35.057743 ], [ 100.731048, 35.050569 ], [ 100.738418, 35.044461 ], [ 100.748099, 35.041512 ], [ 100.773632, 35.028102 ], [ 100.787739, 35.024105 ], [ 100.795427, 35.020025 ], [ 100.800488, 35.012576 ], [ 100.811756, 35.00726 ], [ 100.822283, 35.005419 ], [ 100.832616, 35.006319 ], [ 100.85263, 35.004226 ], [ 100.861993, 35.001024 ], [ 100.875589, 34.998847 ], [ 100.899905, 34.991417 ], [ 100.919443, 34.982269 ], [ 100.934079, 34.96864 ], [ 100.939686, 34.961186 ], [ 100.950019, 34.944223 ], [ 100.965872, 34.933122 ], [ 100.996483, 34.919422 ], [ 101.006764, 34.916908 ], [ 101.024803, 34.918269 ], [ 101.037798, 34.916007 ], [ 101.038821, 34.91234 ], [ 101.034871, 34.907815 ], [ 101.035418, 34.904211 ], [ 101.04062, 34.901151 ], [ 101.046686, 34.891972 ], [ 101.055397, 34.889541 ], [ 101.062097, 34.890946 ], [ 101.078038, 34.890673 ], [ 101.084192, 34.892517 ], [ 101.096288, 34.890799 ], [ 101.106516, 34.883589 ], [ 101.113728, 34.889395 ], [ 101.131538, 34.882793 ], [ 101.132948, 34.878035 ], [ 101.136369, 34.875436 ], [ 101.140848, 34.875058 ], [ 101.145327, 34.868099 ], [ 101.151393, 34.868309 ], [ 101.15961, 34.862439 ], [ 101.164512, 34.860615 ], [ 101.179589, 34.862963 ], [ 101.193343, 34.856254 ], [ 101.200343, 34.855457 ], [ 101.203976, 34.850572 ], [ 101.208754, 34.850006 ], [ 101.210676, 34.855834 ], [ 101.223813, 34.854073 ], [ 101.23531, 34.856296 ], [ 101.251357, 34.867805 ], [ 101.27331, 34.88032 ], [ 101.283132, 34.881912 ], [ 101.289921, 34.884281 ], [ 101.332241, 34.880026 ], [ 101.339894, 34.882374 ], [ 101.35192, 34.882772 ], [ 101.373362, 34.88797 ], [ 101.386746, 34.887844 ], [ 101.409934, 34.88885 ], [ 101.420038, 34.890631 ], [ 101.447299, 34.903854 ], [ 101.455499, 34.90706 ], [ 101.469746, 34.908464 ], [ 101.485758, 34.905447 ], [ 101.487909, 34.904001 ], [ 101.511538, 34.897086 ], [ 101.519455, 34.893649 ], [ 101.533315, 34.892748 ], [ 101.569851, 34.894865 ], [ 101.58394, 34.899726 ], [ 101.593656, 34.899202 ], [ 101.600816, 34.893607 ], [ 101.611713, 34.891847 ], [ 101.611537, 34.898888 ], [ 101.613988, 34.904923 ], [ 101.619683, 34.909176 ], [ 101.622311, 34.908401 ], [ 101.624109, 34.90289 ], [ 101.632432, 34.900145 ], [ 101.638234, 34.894718 ], [ 101.643665, 34.885916 ], [ 101.648567, 34.887529 ], [ 101.653204, 34.883715 ], [ 101.661739, 34.888661 ], [ 101.670503, 34.882311 ], [ 101.677521, 34.892601 ], [ 101.691892, 34.888284 ], [ 101.692544, 34.883736 ], [ 101.687783, 34.880152 ], [ 101.676745, 34.879041 ], [ 101.677468, 34.859357 ], [ 101.662674, 34.8577 ], [ 101.659693, 34.853298 ], [ 101.658089, 34.841283 ], [ 101.665319, 34.823666 ], [ 101.659835, 34.808038 ], [ 101.66657, 34.797989 ], [ 101.667681, 34.785127 ], [ 101.664137, 34.782797 ], [ 101.679496, 34.776795 ], [ 101.698134, 34.777551 ], [ 101.715662, 34.782231 ], [ 101.735499, 34.784434 ], [ 101.760486, 34.780783 ], [ 101.762338, 34.774361 ], [ 101.760222, 34.765021 ], [ 101.778049, 34.770394 ], [ 101.785808, 34.77392 ], [ 101.800708, 34.775452 ], [ 101.808537, 34.778202 ], [ 101.817001, 34.77562 ], [ 101.8258, 34.77476 ], [ 101.838426, 34.776271 ], [ 101.845691, 34.773647 ], [ 101.854701, 34.764182 ], [ 101.864382, 34.750789 ], [ 101.871912, 34.744827 ], [ 101.882121, 34.743126 ], [ 101.915995, 34.741615 ], [ 101.919187, 34.744848 ], [ 101.919134, 34.752322 ], [ 101.922625, 34.76139 ], [ 101.918129, 34.781769 ], [ 101.920245, 34.799835 ], [ 101.922449, 34.802563 ], [ 101.927527, 34.802961 ], [ 101.926857, 34.819869 ], [ 101.928303, 34.827064 ], [ 101.923895, 34.83346 ], [ 101.923683, 34.836732 ], [ 101.930701, 34.84101 ], [ 101.933364, 34.845833 ], [ 101.930613, 34.85074 ], [ 101.922131, 34.854556 ], [ 101.917406, 34.866401 ], [ 101.916965, 34.873738 ], [ 101.918552, 34.876127 ], [ 101.926222, 34.877532 ], [ 101.934863, 34.886586 ], [ 101.939712, 34.888598 ], [ 101.955035, 34.888913 ], [ 101.959796, 34.887194 ], [ 101.97221, 34.894802 ], [ 101.977412, 34.893775 ], [ 101.985964, 34.899873 ], [ 101.993917, 34.897128 ], [ 102.001305, 34.898888 ], [ 102.008394, 34.896688 ], [ 102.014954, 34.898427 ], [ 102.028179, 34.89631 ], [ 102.038494, 34.890736 ], [ 102.052813, 34.88864 ], [ 102.060448, 34.88929 ], [ 102.068436, 34.887697 ], [ 102.067783, 34.89061 ], [ 102.055616, 34.90222 ], [ 102.047911, 34.910811 ], [ 102.04851, 34.917117 ], [ 102.053747, 34.92357 ], [ 102.061823, 34.942694 ], [ 102.071839, 34.945417 ], [ 102.075824, 34.948684 ], [ 102.077041, 34.952977 ], [ 102.07362, 34.960306 ], [ 102.084447, 34.967551 ], [ 102.088079, 34.974628 ], [ 102.092629, 34.979799 ], [ 102.095098, 34.98677 ], [ 102.107529, 34.989281 ], [ 102.109292, 34.995414 ], [ 102.117404, 35.000752 ], [ 102.124651, 35.003347 ], [ 102.125268, 35.010065 ], [ 102.132463, 35.014773 ], [ 102.114847, 35.02239 ], [ 102.108534, 35.031156 ], [ 102.107053, 35.039838 ], [ 102.108305, 35.049753 ], [ 102.104831, 35.059521 ], [ 102.100987, 35.064456 ], [ 102.093563, 35.068597 ], [ 102.067731, 35.073281 ], [ 102.060748, 35.078216 ], [ 102.054717, 35.078551 ], [ 102.052724, 35.085994 ], [ 102.053271, 35.091597 ], [ 102.056145, 35.096656 ], [ 102.051966, 35.106982 ], [ 102.04687, 35.11225 ], [ 102.0462, 35.12667 ], [ 102.041774, 35.139855 ], [ 102.022642, 35.14794 ], [ 102.023453, 35.16154 ], [ 102.015641, 35.165362 ], [ 102.020967, 35.170333 ], [ 102.031988, 35.172839 ], [ 102.035038, 35.175596 ], [ 102.047487, 35.180044 ], [ 102.05216, 35.183887 ], [ 102.051296, 35.193033 ], [ 102.048757, 35.199255 ], [ 102.039834, 35.207877 ], [ 102.039094, 35.214348 ], [ 102.027315, 35.222823 ], [ 102.018868, 35.237203 ], [ 102.015924, 35.248972 ], [ 102.005467, 35.255127 ], [ 101.998149, 35.256713 ], [ 101.992665, 35.26729 ], [ 101.984712, 35.280139 ], [ 101.992083, 35.292924 ], [ 101.991431, 35.30114 ], [ 101.987234, 35.307813 ], [ 101.978435, 35.315006 ], [ 101.964064, 35.316611 ], [ 101.955847, 35.32422 ], [ 101.946095, 35.330745 ], [ 101.942569, 35.334518 ], [ 101.931971, 35.338936 ], [ 101.930102, 35.332141 ], [ 101.926522, 35.33014 ], [ 101.925429, 35.31561 ], [ 101.916401, 35.306666 ], [ 101.914373, 35.306958 ], [ 101.909065, 35.316277 ], [ 101.90709, 35.312441 ], [ 101.903176, 35.311566 ], [ 101.892208, 35.305915 ], [ 101.884431, 35.303538 ], [ 101.880517, 35.298492 ], [ 101.872952, 35.28187 ], [ 101.869972, 35.266998 ], [ 101.86872, 35.252039 ], [ 101.861384, 35.245508 ], [ 101.856606, 35.246927 ], [ 101.848459, 35.241773 ], [ 101.842146, 35.242023 ], [ 101.835322, 35.246718 ], [ 101.822926, 35.247511 ], [ 101.812699, 35.246072 ], [ 101.803635, 35.25183 ], [ 101.795012, 35.253604 ], [ 101.7884, 35.248471 ], [ 101.789105, 35.244903 ], [ 101.782387, 35.241168 ], [ 101.775369, 35.233655 ], [ 101.758635, 35.230796 ], [ 101.752763, 35.221926 ], [ 101.746944, 35.228542 ], [ 101.745304, 35.236472 ], [ 101.741089, 35.244235 ], [ 101.731638, 35.254793 ] ] ], [ [ [ 101.61919, 35.500907 ], [ 101.614235, 35.503133 ], [ 101.601962, 35.501053 ], [ 101.593709, 35.496039 ], [ 101.587767, 35.500845 ], [ 101.580255, 35.504755 ], [ 101.564226, 35.502675 ], [ 101.55973, 35.494438 ], [ 101.548603, 35.491463 ], [ 101.547069, 35.481727 ], [ 101.538446, 35.471906 ], [ 101.533015, 35.469076 ], [ 101.527954, 35.468764 ], [ 101.519966, 35.471531 ], [ 101.511837, 35.47821 ], [ 101.501345, 35.488384 ], [ 101.492758, 35.491172 ], [ 101.486339, 35.49113 ], [ 101.479127, 35.485846 ], [ 101.476606, 35.479271 ], [ 101.471139, 35.475318 ], [ 101.464897, 35.473217 ], [ 101.453929, 35.479043 ], [ 101.441039, 35.488904 ], [ 101.432998, 35.488218 ], [ 101.420214, 35.491088 ], [ 101.411256, 35.496622 ], [ 101.409564, 35.502072 ], [ 101.404027, 35.506752 ], [ 101.395404, 35.504443 ], [ 101.39022, 35.498556 ], [ 101.391242, 35.494375 ], [ 101.396003, 35.489923 ], [ 101.395051, 35.48131 ], [ 101.398666, 35.47665 ], [ 101.39625, 35.469721 ], [ 101.393147, 35.466766 ], [ 101.398578, 35.46121 ], [ 101.39551, 35.454196 ], [ 101.39983, 35.453301 ], [ 101.402881, 35.448868 ], [ 101.407271, 35.446599 ], [ 101.410004, 35.438252 ], [ 101.418557, 35.436378 ], [ 101.420831, 35.433089 ], [ 101.430406, 35.430653 ], [ 101.43522, 35.428009 ], [ 101.433192, 35.421305 ], [ 101.445783, 35.407562 ], [ 101.455834, 35.402272 ], [ 101.455816, 35.394358 ], [ 101.460471, 35.391963 ], [ 101.463592, 35.379006 ], [ 101.46592, 35.375548 ], [ 101.472568, 35.371236 ], [ 101.474719, 35.363714 ], [ 101.481861, 35.361005 ], [ 101.479709, 35.352254 ], [ 101.461088, 35.347085 ], [ 101.448904, 35.339311 ], [ 101.437319, 35.33433 ], [ 101.41868, 35.339082 ], [ 101.410851, 35.339541 ], [ 101.398648, 35.335956 ], [ 101.391754, 35.335914 ], [ 101.406672, 35.289003 ], [ 101.420373, 35.291256 ], [ 101.435961, 35.285958 ], [ 101.456874, 35.280848 ], [ 101.459255, 35.281307 ], [ 101.475636, 35.294822 ], [ 101.489655, 35.302621 ], [ 101.499035, 35.311232 ], [ 101.506036, 35.32743 ], [ 101.521888, 35.323949 ], [ 101.527073, 35.324866 ], [ 101.537829, 35.320843 ], [ 101.549308, 35.312274 ], [ 101.549961, 35.308542 ], [ 101.545147, 35.302558 ], [ 101.545129, 35.297574 ], [ 101.541056, 35.286334 ], [ 101.543754, 35.282141 ], [ 101.543754, 35.276906 ], [ 101.549449, 35.274236 ], [ 101.552094, 35.262367 ], [ 101.549908, 35.25834 ], [ 101.731638, 35.254793 ], [ 101.724831, 35.264995 ], [ 101.716261, 35.271358 ], [ 101.712735, 35.278846 ], [ 101.718272, 35.289775 ], [ 101.721569, 35.291235 ], [ 101.74347, 35.284081 ], [ 101.750206, 35.286021 ], [ 101.759234, 35.291214 ], [ 101.761368, 35.295051 ], [ 101.760997, 35.300765 ], [ 101.771895, 35.3031 ], [ 101.777308, 35.300681 ], [ 101.787906, 35.301244 ], [ 101.801642, 35.31242 ], [ 101.800126, 35.31782 ], [ 101.795753, 35.323428 ], [ 101.798204, 35.329244 ], [ 101.795806, 35.336664 ], [ 101.796105, 35.342604 ], [ 101.792561, 35.348836 ], [ 101.791098, 35.357213 ], [ 101.797128, 35.359755 ], [ 101.813474, 35.362589 ], [ 101.822309, 35.36711 ], [ 101.825712, 35.370631 ], [ 101.832959, 35.371444 ], [ 101.842076, 35.366173 ], [ 101.849023, 35.369861 ], [ 101.84689, 35.379402 ], [ 101.849235, 35.387776 ], [ 101.853802, 35.394067 ], [ 101.853573, 35.40271 ], [ 101.85754, 35.406792 ], [ 101.854666, 35.413747 ], [ 101.854454, 35.423887 ], [ 101.858898, 35.431216 ], [ 101.85821, 35.440209 ], [ 101.85613, 35.445309 ], [ 101.850699, 35.450429 ], [ 101.849958, 35.456839 ], [ 101.844756, 35.459149 ], [ 101.841441, 35.465996 ], [ 101.833647, 35.466558 ], [ 101.83035, 35.474278 ], [ 101.820493, 35.47794 ], [ 101.814338, 35.47665 ], [ 101.806403, 35.481893 ], [ 101.800461, 35.481789 ], [ 101.790463, 35.483932 ], [ 101.767804, 35.490215 ], [ 101.749694, 35.484826 ], [ 101.745409, 35.485638 ], [ 101.733366, 35.480749 ], [ 101.718854, 35.480208 ], [ 101.711412, 35.481685 ], [ 101.701079, 35.480853 ], [ 101.691769, 35.485367 ], [ 101.684733, 35.485097 ], [ 101.679425, 35.482892 ], [ 101.659923, 35.486824 ], [ 101.654174, 35.489799 ], [ 101.646045, 35.490735 ], [ 101.644511, 35.488696 ], [ 101.629364, 35.486408 ], [ 101.61956, 35.493876 ], [ 101.61919, 35.500907 ] ] ] ] } },
{ "type": "Feature", "properties": { "POLY_ID": 21, "code": 21, "adcode": 632324, "name": "河南蒙古族自治县", "center": "(2:101.611877,34.734522)", "centroid": "(2:101.553129,34.505852)", "childrenNum": 0, "level": "district", "parent": { "adcode": 632300 }, "subFeatureIndex": 3, "acroutes": "(3:100000,630000,632300)", "incdence": 194.791100, "CL": 1 }, "geometry": { "type": "MultiPolygon", "coordinates": [ [ [ [ 101.919187, 34.744848 ], [ 101.915995, 34.741615 ], [ 101.882121, 34.743126 ], [ 101.871912, 34.744827 ], [ 101.864382, 34.750789 ], [ 101.854701, 34.764182 ], [ 101.845691, 34.773647 ], [ 101.838426, 34.776271 ], [ 101.8258, 34.77476 ], [ 101.817001, 34.77562 ], [ 101.808537, 34.778202 ], [ 101.800708, 34.775452 ], [ 101.785808, 34.77392 ], [ 101.778049, 34.770394 ], [ 101.760222, 34.765021 ], [ 101.762338, 34.774361 ], [ 101.760486, 34.780783 ], [ 101.735499, 34.784434 ], [ 101.715662, 34.782231 ], [ 101.698134, 34.777551 ], [ 101.679496, 34.776795 ], [ 101.664137, 34.782797 ], [ 101.667681, 34.785127 ], [ 101.66657, 34.797989 ], [ 101.659835, 34.808038 ], [ 101.665319, 34.823666 ], [ 101.658089, 34.841283 ], [ 101.659693, 34.853298 ], [ 101.662674, 34.8577 ], [ 101.677468, 34.859357 ], [ 101.676745, 34.879041 ], [ 101.687783, 34.880152 ], [ 101.692544, 34.883736 ], [ 101.691892, 34.888284 ], [ 101.677521, 34.892601 ], [ 101.670503, 34.882311 ], [ 101.661739, 34.888661 ], [ 101.653204, 34.883715 ], [ 101.648567, 34.887529 ], [ 101.643665, 34.885916 ], [ 101.638234, 34.894718 ], [ 101.632432, 34.900145 ], [ 101.624109, 34.90289 ], [ 101.622311, 34.908401 ], [ 101.619683, 34.909176 ], [ 101.613988, 34.904923 ], [ 101.611537, 34.898888 ], [ 101.611713, 34.891847 ], [ 101.600816, 34.893607 ], [ 101.593656, 34.899202 ], [ 101.58394, 34.899726 ], [ 101.569851, 34.894865 ], [ 101.533315, 34.892748 ], [ 101.519455, 34.893649 ], [ 101.511538, 34.897086 ], [ 101.487909, 34.904001 ], [ 101.485758, 34.905447 ], [ 101.469746, 34.908464 ], [ 101.455499, 34.90706 ], [ 101.447299, 34.903854 ], [ 101.420038, 34.890631 ], [ 101.409934, 34.88885 ], [ 101.386746, 34.887844 ], [ 101.373362, 34.88797 ], [ 101.35192, 34.882772 ], [ 101.339894, 34.882374 ], [ 101.332241, 34.880026 ], [ 101.289921, 34.884281 ], [ 101.283132, 34.881912 ], [ 101.27331, 34.88032 ], [ 101.251357, 34.867805 ], [ 101.23531, 34.856296 ], [ 101.223813, 34.854073 ], [ 101.210676, 34.855834 ], [ 101.208754, 34.850006 ], [ 101.203976, 34.850572 ], [ 101.200343, 34.855457 ], [ 101.193343, 34.856254 ], [ 101.179589, 34.862963 ], [ 101.164512, 34.860615 ], [ 101.15961, 34.862439 ], [ 101.151393, 34.868309 ], [ 101.145327, 34.868099 ], [ 101.140848, 34.875058 ], [ 101.136369, 34.875436 ], [ 101.134006, 34.864451 ], [ 101.135452, 34.857071 ], [ 101.139243, 34.848265 ], [ 101.143952, 34.844722 ], [ 101.14836, 34.835138 ], [ 101.146403, 34.830965 ], [ 101.13517, 34.820834 ], [ 101.130092, 34.812884 ], [ 101.126018, 34.803926 ], [ 101.122174, 34.804975 ], [ 101.09754, 34.801136 ], [ 101.087419, 34.801241 ], [ 101.085179, 34.793814 ], [ 101.081706, 34.789722 ], [ 101.080648, 34.78349 ], [ 101.083892, 34.772388 ], [ 101.088971, 34.766553 ], [ 101.096288, 34.752846 ], [ 101.100891, 34.741027 ], [ 101.100997, 34.73645 ], [ 101.097629, 34.720029 ], [ 101.095001, 34.716647 ], [ 101.086872, 34.714778 ], [ 101.078955, 34.719777 ], [ 101.072836, 34.720155 ], [ 101.065712, 34.715492 ], [ 101.062027, 34.698458 ], [ 101.062256, 34.688521 ], [ 101.0588, 34.677827 ], [ 101.048202, 34.661773 ], [ 101.03697, 34.651474 ], [ 101.026425, 34.645274 ], [ 101.016497, 34.64067 ], [ 101.010872, 34.639409 ], [ 100.997841, 34.641974 ], [ 100.990153, 34.64603 ], [ 100.974988, 34.659188 ], [ 100.969487, 34.661815 ], [ 100.959788, 34.663622 ], [ 100.941926, 34.663076 ], [ 100.928136, 34.659251 ], [ 100.919196, 34.658305 ], [ 100.907823, 34.65902 ], [ 100.89957, 34.661962 ], [ 100.88959, 34.663559 ], [ 100.891706, 34.657696 ], [ 100.892587, 34.638064 ], [ 100.910238, 34.626186 ], [ 100.908352, 34.605894 ], [ 100.918332, 34.585977 ], [ 100.916657, 34.570199 ], [ 100.936301, 34.545622 ], [ 100.943195, 34.54055 ], [ 100.94681, 34.539729 ], [ 100.95441, 34.547179 ], [ 100.959012, 34.5488 ], [ 100.964673, 34.546822 ], [ 100.970121, 34.542465 ], [ 100.967935, 34.533268 ], [ 100.968587, 34.527669 ], [ 100.972449, 34.514848 ], [ 100.970703, 34.512575 ], [ 100.970686, 34.499963 ], [ 100.973172, 34.497878 ], [ 100.977598, 34.480315 ], [ 100.975658, 34.460198 ], [ 100.976205, 34.447431 ], [ 100.968746, 34.429583 ], [ 100.96261, 34.422438 ], [ 100.960758, 34.416832 ], [ 100.960652, 34.408759 ], [ 100.950919, 34.383776 ], [ 100.95739, 34.377576 ], [ 100.964779, 34.373675 ], [ 100.975517, 34.369879 ], [ 100.986908, 34.374624 ], [ 100.993204, 34.36912 ], [ 101.000874, 34.366357 ], [ 101.01156, 34.35501 ], [ 101.019795, 34.351213 ], [ 101.024044, 34.343028 ], [ 101.037975, 34.335201 ], [ 101.041625, 34.340686 ], [ 101.051447, 34.337226 ], [ 101.054603, 34.322963 ], [ 101.062838, 34.327162 ], [ 101.070649, 34.328892 ], [ 101.07661, 34.327753 ], [ 101.083522, 34.323343 ], [ 101.098299, 34.329145 ], [ 101.103941, 34.32598 ], [ 101.108491, 34.325896 ], [ 101.12094, 34.329145 ], [ 101.126865, 34.326803 ], [ 101.135346, 34.327268 ], [ 101.140425, 34.324778 ], [ 101.143246, 34.330749 ], [ 101.147796, 34.331762 ], [ 101.155995, 34.329926 ], [ 101.168938, 34.31927 ], [ 101.176873, 34.320325 ], [ 101.184879, 34.32558 ], [ 101.18874, 34.331846 ], [ 101.193907, 34.33672 ], [ 101.198033, 34.333386 ], [ 101.207026, 34.330622 ], [ 101.22674, 34.330053 ], [ 101.23524, 34.325179 ], [ 101.23457, 34.315219 ], [ 101.231678, 34.311884 ], [ 101.229139, 34.298461 ], [ 101.231942, 34.295316 ], [ 101.239983, 34.293311 ], [ 101.248694, 34.298566 ], [ 101.265728, 34.292931 ], [ 101.266468, 34.28911 ], [ 101.262995, 34.285711 ], [ 101.26899, 34.27904 ], [ 101.281739, 34.273361 ], [ 101.291755, 34.274247 ], [ 101.295652, 34.268504 ], [ 101.307149, 34.267786 ], [ 101.315154, 34.265801 ], [ 101.324553, 34.2688 ], [ 101.327321, 34.26369 ], [ 101.322278, 34.258918 ], [ 101.323636, 34.256447 ], [ 101.331606, 34.25387 ], [ 101.330354, 34.249837 ], [ 101.323266, 34.2484 ], [ 101.3251, 34.245444 ], [ 101.331289, 34.245211 ], [ 101.340687, 34.248802 ], [ 101.354971, 34.247387 ], [ 101.360208, 34.249668 ], [ 101.371599, 34.247725 ], [ 101.376783, 34.24538 ], [ 101.382197, 34.24029 ], [ 101.392212, 34.237143 ], [ 101.40214, 34.236784 ], [ 101.412068, 34.232686 ], [ 101.4157, 34.22844 ], [ 101.435203, 34.228144 ], [ 101.446206, 34.223074 ], [ 101.45504, 34.221785 ], [ 101.466414, 34.221574 ], [ 101.482319, 34.218701 ], [ 101.490042, 34.213841 ], [ 101.490483, 34.210101 ], [ 101.487239, 34.204037 ], [ 101.488032, 34.198289 ], [ 101.492423, 34.195563 ], [ 101.501134, 34.196852 ], [ 101.507641, 34.200783 ], [ 101.51554, 34.199198 ], [ 101.530335, 34.210439 ], [ 101.538411, 34.211813 ], [ 101.543542, 34.209932 ], [ 101.546681, 34.204206 ], [ 101.552606, 34.204206 ], [ 101.555833, 34.200487 ], [ 101.555251, 34.193788 ], [ 101.55846, 34.191209 ], [ 101.570398, 34.193006 ], [ 101.576675, 34.197021 ], [ 101.582336, 34.195436 ], [ 101.584787, 34.188462 ], [ 101.600234, 34.179289 ], [ 101.622716, 34.178253 ], [ 101.62753, 34.17244 ], [ 101.627618, 34.165506 ], [ 101.643912, 34.159608 ], [ 101.649096, 34.151214 ], [ 101.652235, 34.148761 ], [ 101.649149, 34.142988 ], [ 101.643312, 34.138717 ], [ 101.649642, 34.126789 ], [ 101.655056, 34.120951 ], [ 101.66225, 34.115938 ], [ 101.672936, 34.110988 ], [ 101.680748, 34.109655 ], [ 101.690799, 34.110713 ], [ 101.695824, 34.120105 ], [ 101.700603, 34.120697 ], [ 101.713176, 34.109042 ], [ 101.714463, 34.10261 ], [ 101.710196, 34.091079 ], [ 101.711007, 34.086763 ], [ 101.718836, 34.083165 ], [ 101.724373, 34.086487 ], [ 101.722574, 34.093618 ], [ 101.728287, 34.099627 ], [ 101.73162, 34.094549 ], [ 101.730157, 34.086678 ], [ 101.736187, 34.080097 ], [ 101.743099, 34.086445 ], [ 101.747631, 34.086847 ], [ 101.757471, 34.100093 ], [ 101.759128, 34.108428 ], [ 101.761579, 34.111242 ], [ 101.764418, 34.122855 ], [ 101.777555, 34.124716 ], [ 101.787994, 34.131568 ], [ 101.794042, 34.130849 ], [ 101.79898, 34.125097 ], [ 101.812381, 34.1292 ], [ 101.816525, 34.127931 ], [ 101.830332, 34.128925 ], [ 101.838091, 34.124716 ], [ 101.848283, 34.130194 ], [ 101.852585, 34.141 ], [ 101.846431, 34.151552 ], [ 101.851545, 34.152926 ], [ 101.865934, 34.150051 ], [ 101.868526, 34.141318 ], [ 101.872529, 34.133303 ], [ 101.877554, 34.129305 ], [ 101.887993, 34.12884 ], [ 101.895576, 34.134001 ], [ 101.912803, 34.126937 ], [ 101.918217, 34.121501 ], [ 101.922431, 34.121458 ], [ 101.955053, 34.109655 ], [ 101.958209, 34.113632 ], [ 101.959373, 34.128163 ], [ 101.961736, 34.13271 ], [ 101.96491, 34.149099 ], [ 101.96752, 34.155612 ], [ 101.959902, 34.159587 ], [ 101.960378, 34.163413 ], [ 101.965421, 34.167366 ], [ 101.980798, 34.167049 ], [ 101.98898, 34.163519 ], [ 102.003139, 34.161912 ], [ 102.009681, 34.165696 ], [ 102.01409, 34.179944 ], [ 102.013437, 34.184827 ], [ 102.018304, 34.190279 ], [ 102.030841, 34.190512 ], [ 102.028196, 34.198627 ], [ 102.028479, 34.20465 ], [ 102.026027, 34.209742 ], [ 102.014195, 34.218489 ], [ 102.015253, 34.224341 ], [ 102.02571, 34.224067 ], [ 102.034368, 34.229644 ], [ 102.038776, 34.230003 ], [ 102.059795, 34.227236 ], [ 102.064997, 34.233214 ], [ 102.064574, 34.243627 ], [ 102.059478, 34.250766 ], [ 102.059443, 34.253786 ], [ 102.064415, 34.262233 ], [ 102.064151, 34.268821 ], [ 102.060871, 34.270679 ], [ 102.060448, 34.278364 ], [ 102.06304, 34.280159 ], [ 102.063075, 34.285057 ], [ 102.066426, 34.287611 ], [ 102.067942, 34.293501 ], [ 102.085064, 34.291685 ], [ 102.094921, 34.286724 ], [ 102.108993, 34.284086 ], [ 102.123734, 34.277351 ], [ 102.12853, 34.276633 ], [ 102.133292, 34.272938 ], [ 102.148298, 34.271312 ], [ 102.151489, 34.278407 ], [ 102.149779, 34.284951 ], [ 102.150854, 34.292086 ], [ 102.162775, 34.299559 ], [ 102.168717, 34.306692 ], [ 102.169846, 34.310597 ], [ 102.169405, 34.324904 ], [ 102.179738, 34.335581 ], [ 102.186509, 34.352753 ], [ 102.189895, 34.354862 ], [ 102.197988, 34.3475 ], [ 102.21243, 34.345159 ], [ 102.220982, 34.339378 ], [ 102.233449, 34.340749 ], [ 102.243959, 34.344652 ], [ 102.251841, 34.349356 ], [ 102.259247, 34.355579 ], [ 102.253534, 34.360641 ], [ 102.248438, 34.371292 ], [ 102.237082, 34.378462 ], [ 102.235107, 34.382173 ], [ 102.222552, 34.384746 ], [ 102.221265, 34.389384 ], [ 102.209803, 34.402456 ], [ 102.204848, 34.410382 ], [ 102.206223, 34.417148 ], [ 102.203032, 34.418919 ], [ 102.196789, 34.427054 ], [ 102.198112, 34.429667 ], [ 102.192681, 34.437106 ], [ 102.188995, 34.438497 ], [ 102.178962, 34.446399 ], [ 102.175647, 34.447578 ], [ 102.174959, 34.452783 ], [ 102.169528, 34.458871 ], [ 102.172455, 34.464096 ], [ 102.168611, 34.470289 ], [ 102.172261, 34.47625 ], [ 102.167024, 34.481705 ], [ 102.16385, 34.489623 ], [ 102.157626, 34.496257 ], [ 102.155827, 34.507585 ], [ 102.13964, 34.503753 ], [ 102.135125, 34.508448 ], [ 102.128724, 34.512133 ], [ 102.127702, 34.516154 ], [ 102.121424, 34.522974 ], [ 102.114106, 34.520764 ], [ 102.10693, 34.521775 ], [ 102.10365, 34.525606 ], [ 102.095027, 34.530658 ], [ 102.093052, 34.536383 ], [ 102.081626, 34.537014 ], [ 102.075419, 34.535246 ], [ 102.072968, 34.536909 ], [ 102.066055, 34.536509 ], [ 102.056339, 34.538908 ], [ 102.04084, 34.53472 ], [ 102.038195, 34.536425 ], [ 102.029466, 34.536509 ], [ 102.017193, 34.538908 ], [ 102.003704, 34.538277 ], [ 101.992771, 34.543054 ], [ 101.978118, 34.546401 ], [ 101.974415, 34.548905 ], [ 101.975719, 34.555639 ], [ 101.973974, 34.558648 ], [ 101.962195, 34.563319 ], [ 101.957945, 34.574365 ], [ 101.956763, 34.581875 ], [ 101.954647, 34.583558 ], [ 101.945884, 34.582969 ], [ 101.934528, 34.587491 ], [ 101.93019, 34.600826 ], [ 101.925958, 34.604759 ], [ 101.924106, 34.613591 ], [ 101.920738, 34.619121 ], [ 101.919804, 34.625218 ], [ 101.922555, 34.631757 ], [ 101.919892, 34.638085 ], [ 101.920633, 34.648973 ], [ 101.918499, 34.657569 ], [ 101.918411, 34.66751 ], [ 101.926152, 34.675915 ], [ 101.929961, 34.681945 ], [ 101.929396, 34.687324 ], [ 101.92386, 34.69203 ], [ 101.921179, 34.697408 ], [ 101.922008, 34.700811 ], [ 101.917582, 34.705915 ], [ 101.918111, 34.711628 ], [ 101.915925, 34.717656 ], [ 101.919046, 34.729541 ], [ 101.917564, 34.735337 ], [ 101.919187, 34.744848 ] ] ] ] } },
{ "type": "Feature", "properties": { "POLY_ID": 22, "code": 22, "adcode": 632521, "name": "", "center": "(2:100.619597,36.280286)", "centroid": "(2:100.03371,36.464171)", "childrenNum": 0, "level": "district", "parent": { "adcode": 632500 }, "subFeatureIndex": 0, "acroutes": "(3:100000,630000,632500)", "incdence": 91.693200, "CL": 1 }, "geometry": { "type": "MultiPolygon", "coordinates": [ [ [ [ 101.219907, 36.327646 ], [ 101.218452, 36.332691 ], [ 101.200533, 36.340158 ], [ 101.19708, 36.343689 ], [ 101.191373, 36.353677 ], [ 101.192886, 36.358242 ], [ 101.186266, 36.37143 ], [ 101.183241, 36.373397 ], [ 101.160386, 36.377935 ], [ 101.141411, 36.384288 ], [ 101.135932, 36.387792 ], [ 101.128057, 36.395909 ], [ 101.119925, 36.410981 ], [ 101.111508, 36.420355 ], [ 101.114218, 36.429955 ], [ 101.11108, 36.436203 ], [ 101.097498, 36.437287 ], [ 101.081433, 36.446003 ], [ 101.078152, 36.453635 ], [ 101.083431, 36.459982 ], [ 101.07664, 36.467134 ], [ 101.075042, 36.473102 ], [ 101.075299, 36.482545 ], [ 101.069934, 36.489192 ], [ 101.062858, 36.493144 ], [ 101.060176, 36.497952 ], [ 101.052557, 36.499337 ], [ 101.045966, 36.502962 ], [ 101.041515, 36.508726 ], [ 101.031357, 36.509883 ], [ 101.027191, 36.513608 ], [ 101.020428, 36.516352 ], [ 101.017404, 36.522341 ], [ 101.009015, 36.526518 ], [ 101.010299, 36.531501 ], [ 101.014465, 36.537414 ], [ 101.009785, 36.539401 ], [ 101.009871, 36.544785 ], [ 101.004963, 36.548961 ], [ 101.002994, 36.557942 ], [ 100.993207, 36.564582 ], [ 100.998229, 36.575522 ], [ 100.993607, 36.577911 ], [ 100.99529, 36.586033 ], [ 100.999085, 36.593551 ], [ 100.990097, 36.618211 ], [ 100.990411, 36.625248 ], [ 100.983249, 36.628716 ], [ 100.980339, 36.636506 ], [ 100.96707, 36.647964 ], [ 100.955828, 36.653918 ], [ 100.949351, 36.663112 ], [ 100.946184, 36.673938 ], [ 100.945299, 36.682979 ], [ 100.953688, 36.690337 ], [ 100.942788, 36.701636 ], [ 100.93945, 36.708615 ], [ 100.930633, 36.713334 ], [ 100.924042, 36.72345 ], [ 100.916509, 36.729373 ], [ 100.916509, 36.740089 ], [ 100.920019, 36.746589 ], [ 100.918649, 36.749725 ], [ 100.905923, 36.758531 ], [ 100.88749, 36.76523 ], [ 100.877332, 36.775489 ], [ 100.868801, 36.779929 ], [ 100.862694, 36.780355 ], [ 100.856503, 36.777997 ], [ 100.844889, 36.770748 ], [ 100.808538, 36.758481 ], [ 100.801033, 36.757352 ], [ 100.763027, 36.758883 ], [ 100.74856, 36.754116 ], [ 100.739001, 36.752711 ], [ 100.725562, 36.75399 ], [ 100.721025, 36.7567 ], [ 100.696343, 36.776191 ], [ 100.676456, 36.781584 ], [ 100.632771, 36.792192 ], [ 100.566573, 36.807036 ], [ 100.536641, 36.814558 ], [ 100.27824, 36.867336 ], [ 100.14262, 36.898996 ], [ 99.904478, 36.951166 ], [ 99.839821, 36.966555 ], [ 99.833258, 36.969282 ], [ 99.824927, 36.977788 ], [ 99.821788, 36.984967 ], [ 99.807806, 36.992021 ], [ 99.797591, 36.991671 ], [ 99.788261, 37.0036 ], [ 99.772025, 37.018578 ], [ 99.756988, 37.015253 ], [ 99.743577, 37.015903 ], [ 99.741038, 37.020879 ], [ 99.743149, 37.029729 ], [ 99.740838, 37.036578 ], [ 99.729995, 37.033929 ], [ 99.720836, 37.034228 ], [ 99.709023, 37.042202 ], [ 99.701347, 37.040853 ], [ 99.688193, 37.042752 ], [ 99.657919, 37.066968 ], [ 99.637717, 37.074839 ], [ 99.631297, 37.086331 ], [ 99.628102, 37.088804 ], [ 99.615747, 37.093325 ], [ 99.611153, 37.097171 ], [ 99.589324, 37.101692 ], [ 99.566555, 37.116501 ], [ 99.548921, 37.11735 ], [ 99.541474, 37.122669 ], [ 99.538934, 37.127163 ], [ 99.53357, 37.130533 ], [ 99.52655, 37.131881 ], [ 99.517277, 37.136824 ], [ 99.513025, 37.143789 ], [ 99.50515, 37.146934 ], [ 99.486033, 37.15255 ], [ 99.476217, 37.150753 ], [ 99.470596, 37.153199 ], [ 99.453704, 37.156768 ], [ 99.448054, 37.159912 ], [ 99.434016, 37.158764 ], [ 99.43005, 37.161659 ], [ 99.423002, 37.163656 ], [ 99.415983, 37.163406 ], [ 99.413129, 37.167898 ], [ 99.408878, 37.170368 ], [ 99.403571, 37.167174 ], [ 99.396523, 37.165802 ], [ 99.39113, 37.169146 ], [ 99.382712, 37.167074 ], [ 99.375608, 37.169969 ], [ 99.368503, 37.175334 ], [ 99.365592, 37.171491 ], [ 99.362682, 37.15859 ], [ 99.3596, 37.135077 ], [ 99.350127, 37.123742 ], [ 99.338657, 37.122544 ], [ 99.321793, 37.123692 ], [ 99.317741, 37.121795 ], [ 99.316714, 37.117725 ], [ 99.30881, 37.118898 ], [ 99.3059, 37.112306 ], [ 99.29968, 37.106962 ], [ 99.2948, 37.108385 ], [ 99.286782, 37.106537 ], [ 99.284785, 37.09827 ], [ 99.271802, 37.089078 ], [ 99.265496, 37.072315 ], [ 99.249061, 37.031854 ], [ 99.248947, 37.022129 ], [ 99.246208, 37.016728 ], [ 99.245722, 37.010202 ], [ 99.240215, 36.995597 ], [ 99.231912, 36.985017 ], [ 99.231085, 36.976712 ], [ 99.220185, 36.970633 ], [ 99.213365, 36.969582 ], [ 99.197957, 36.96115 ], [ 99.190538, 36.963477 ], [ 99.175102, 36.965704 ], [ 99.162376, 36.971158 ], [ 99.155271, 36.970108 ], [ 99.160264, 36.959949 ], [ 99.160065, 36.954569 ], [ 99.173704, 36.948688 ], [ 99.185146, 36.941731 ], [ 99.193106, 36.940304 ], [ 99.198842, 36.937326 ], [ 99.20335, 36.927564 ], [ 99.211454, 36.92441 ], [ 99.223752, 36.923308 ], [ 99.249346, 36.908812 ], [ 99.264555, 36.905256 ], [ 99.273343, 36.899848 ], [ 99.277709, 36.893612 ], [ 99.280106, 36.881941 ], [ 99.28527, 36.877282 ], [ 99.293345, 36.856237 ], [ 99.297454, 36.849672 ], [ 99.304816, 36.849547 ], [ 99.323562, 36.833558 ], [ 99.374067, 36.806008 ], [ 99.387363, 36.798336 ], [ 99.399233, 36.788782 ], [ 99.422802, 36.770874 ], [ 99.431048, 36.760488 ], [ 99.426626, 36.754668 ], [ 99.422859, 36.740692 ], [ 99.425028, 36.734067 ], [ 99.426312, 36.724279 ], [ 99.430278, 36.714514 ], [ 99.434815, 36.708088 ], [ 99.445515, 36.70033 ], [ 99.448026, 36.694731 ], [ 99.446799, 36.686997 ], [ 99.431362, 36.677303 ], [ 99.427168, 36.671502 ], [ 99.395125, 36.657435 ], [ 99.390217, 36.658968 ], [ 99.374238, 36.654973 ], [ 99.365849, 36.647135 ], [ 99.355377, 36.632812 ], [ 99.334519, 36.6209 ], [ 99.263185, 36.60426 ], [ 99.171335, 36.56511 ], [ 99.119575, 36.553313 ], [ 99.085478, 36.533036 ], [ 98.977078, 36.498154 ], [ 98.93365, 36.491029 ], [ 98.927886, 36.490652 ], [ 98.92121, 36.486724 ], [ 98.930369, 36.475243 ], [ 98.929969, 36.471063 ], [ 98.923378, 36.463911 ], [ 98.926973, 36.45162 ], [ 98.929884, 36.446784 ], [ 98.934735, 36.444819 ], [ 98.946833, 36.444114 ], [ 98.952967, 36.43056 ], [ 98.954851, 36.423404 ], [ 98.961185, 36.419045 ], [ 98.976279, 36.416147 ], [ 98.982443, 36.414156 ], [ 98.988977, 36.409822 ], [ 99.034945, 36.365757 ], [ 99.066018, 36.324013 ], [ 99.068957, 36.309681 ], [ 99.065989, 36.298931 ], [ 99.049696, 36.288179 ], [ 99.049696, 36.275027 ], [ 99.043761, 36.233235 ], [ 99.03192, 36.221261 ], [ 98.993457, 36.191319 ], [ 98.995083, 36.178379 ], [ 98.993771, 36.171528 ], [ 98.990832, 36.168141 ], [ 98.978191, 36.163262 ], [ 98.957932, 36.160329 ], [ 98.949144, 36.160228 ], [ 98.933137, 36.155424 ], [ 98.932109, 36.148572 ], [ 98.937103, 36.143464 ], [ 98.949144, 36.137319 ], [ 98.961556, 36.133045 ], [ 98.967691, 36.129276 ], [ 98.971828, 36.123965 ], [ 98.974482, 36.116604 ], [ 98.976907, 36.100083 ], [ 98.979447, 36.094011 ], [ 98.978134, 36.087963 ], [ 98.987094, 36.089709 ], [ 98.998735, 36.087077 ], [ 99.00838, 36.091885 ], [ 99.01577, 36.086166 ], [ 99.025871, 36.087659 ], [ 99.037598, 36.09649 ], [ 99.045274, 36.096212 ], [ 99.062651, 36.093353 ], [ 99.068557, 36.089836 ], [ 99.074207, 36.089709 ], [ 99.079771, 36.085711 ], [ 99.084878, 36.079536 ], [ 99.0905, 36.07617 ], [ 99.099659, 36.076853 ], [ 99.111586, 36.076018 ], [ 99.114981, 36.086925 ], [ 99.122486, 36.097174 ], [ 99.123427, 36.105827 ], [ 99.12551, 36.108433 ], [ 99.132701, 36.109622 ], [ 99.138778, 36.113214 ], [ 99.149079, 36.112227 ], [ 99.159037, 36.102715 ], [ 99.165629, 36.097806 ], [ 99.171706, 36.09768 ], [ 99.175758, 36.100336 ], [ 99.182635, 36.100767 ], [ 99.196188, 36.106282 ], [ 99.208458, 36.109925 ], [ 99.217417, 36.117995 ], [ 99.223181, 36.131856 ], [ 99.227746, 36.132438 ], [ 99.232026, 36.124116 ], [ 99.239417, 36.115263 ], [ 99.246721, 36.112607 ], [ 99.257792, 36.114023 ], [ 99.270632, 36.117439 ], [ 99.278279, 36.116857 ], [ 99.288551, 36.109116 ], [ 99.293288, 36.106738 ], [ 99.30065, 36.106383 ], [ 99.322621, 36.110355 ], [ 99.339769, 36.115086 ], [ 99.35455, 36.115516 ], [ 99.367247, 36.113214 ], [ 99.380401, 36.107724 ], [ 99.389275, 36.101146 ], [ 99.407251, 36.09644 ], [ 99.415184, 36.08733 ], [ 99.419863, 36.074195 ], [ 99.423658, 36.068602 ], [ 99.430221, 36.052679 ], [ 99.437012, 36.043134 ], [ 99.446827, 36.02323 ], [ 99.45262, 36.018519 ], [ 99.460381, 36.014441 ], [ 99.486546, 36.012921 ], [ 99.496476, 36.014973 ], [ 99.501897, 36.017582 ], [ 99.509744, 36.025636 ], [ 99.519075, 36.044653 ], [ 99.528719, 36.055185 ], [ 99.533826, 36.055995 ], [ 99.539961, 36.053768 ], [ 99.549634, 36.038449 ], [ 99.553343, 36.03103 ], [ 99.560106, 36.022166 ], [ 99.567211, 36.015581 ], [ 99.575001, 36.011756 ], [ 99.58707, 36.009881 ], [ 99.592064, 36.006563 ], [ 99.597628, 35.99496 ], [ 99.611524, 35.98219 ], [ 99.624963, 35.975171 ], [ 99.634293, 35.975525 ], [ 99.650015, 35.984293 ], [ 99.657805, 35.991286 ], [ 99.662542, 35.999596 ], [ 99.66414, 36.013073 ], [ 99.661258, 36.019304 ], [ 99.655551, 36.026978 ], [ 99.65966, 36.039488 ], [ 99.667535, 36.046197 ], [ 99.677408, 36.052881 ], [ 99.687423, 36.064121 ], [ 99.698808, 36.073968 ], [ 99.702688, 36.079359 ], [ 99.708738, 36.082674 ], [ 99.727855, 36.086622 ], [ 99.735645, 36.090569 ], [ 99.743206, 36.097047 ], [ 99.747772, 36.10565 ], [ 99.750568, 36.113593 ], [ 99.754591, 36.120449 ], [ 99.760811, 36.124698 ], [ 99.765377, 36.136105 ], [ 99.77622, 36.137192 ], [ 99.778559, 36.139595 ], [ 99.789659, 36.140227 ], [ 99.791685, 36.153806 ], [ 99.793254, 36.174082 ], [ 99.814826, 36.190056 ], [ 99.8231, 36.204889 ], [ 99.847126, 36.221084 ], [ 99.876316, 36.237605 ], [ 99.889184, 36.244095 ], [ 99.900369, 36.244272 ], [ 99.923567, 36.233791 ], [ 99.93635, 36.222044 ], [ 99.943569, 36.211686 ], [ 99.941115, 36.201655 ], [ 99.945738, 36.196753 ], [ 99.977553, 36.175421 ], [ 99.986655, 36.167787 ], [ 99.990678, 36.156132 ], [ 100.002006, 36.149558 ], [ 100.008055, 36.144501 ], [ 100.014732, 36.135321 ], [ 100.023264, 36.120246 ], [ 100.031824, 36.11372 ], [ 100.035533, 36.113391 ], [ 100.041811, 36.117464 ], [ 100.047261, 36.118046 ], [ 100.055478, 36.114049 ], [ 100.061699, 36.113948 ], [ 100.065665, 36.116756 ], [ 100.070059, 36.115035 ], [ 100.070915, 36.110558 ], [ 100.078162, 36.098186 ], [ 100.086152, 36.092897 ], [ 100.090118, 36.085685 ], [ 100.09223, 36.076929 ], [ 100.098935, 36.069538 ], [ 100.133147, 36.037335 ], [ 100.171496, 36.011275 ], [ 100.18251, 36.002738 ], [ 100.189957, 35.998127 ], [ 100.193552, 35.994251 ], [ 100.196406, 35.983178 ], [ 100.209645, 35.965895 ], [ 100.213241, 35.955934 ], [ 100.2222, 35.934537 ], [ 100.252589, 35.866506 ], [ 100.270194, 35.827695 ], [ 100.280266, 35.797857 ], [ 100.290253, 35.766737 ], [ 100.298642, 35.760995 ], [ 100.308143, 35.769278 ], [ 100.314021, 35.76938 ], [ 100.319414, 35.766737 ], [ 100.332454, 35.767855 ], [ 100.340586, 35.770218 ], [ 100.344267, 35.773013 ], [ 100.351886, 35.78442 ], [ 100.386525, 35.794784 ], [ 100.409552, 35.793361 ], [ 100.416857, 35.790898 ], [ 100.425873, 35.786122 ], [ 100.436231, 35.791075 ], [ 100.427842, 35.810911 ], [ 100.424703, 35.823049 ], [ 100.427671, 35.828228 ], [ 100.446731, 35.820865 ], [ 100.451411, 35.822236 ], [ 100.464023, 35.836885 ], [ 100.486393, 35.842952 ], [ 100.500004, 35.85907 ], [ 100.521546, 35.867394 ], [ 100.525056, 35.883836 ], [ 100.546628, 35.892183 ], [ 100.553961, 35.891193 ], [ 100.560152, 35.884978 ], [ 100.564746, 35.884826 ], [ 100.590084, 35.893832 ], [ 100.602125, 35.894212 ], [ 100.607433, 35.909127 ], [ 100.629689, 35.909964 ], [ 100.635424, 35.913566 ], [ 100.633113, 35.923431 ], [ 100.635795, 35.94123 ], [ 100.669693, 35.979453 ], [ 100.67617, 35.981886 ], [ 100.692891, 35.982798 ], [ 100.712065, 35.993871 ], [ 100.719456, 35.999723 ], [ 100.731839, 36.011832 ], [ 100.737147, 36.020722 ], [ 100.735663, 36.030422 ], [ 100.72987, 36.037411 ], [ 100.727502, 36.045742 ], [ 100.736519, 36.067716 ], [ 100.743567, 36.078675 ], [ 100.748817, 36.084116 ], [ 100.759203, 36.091556 ], [ 100.769703, 36.094896 ], [ 100.782458, 36.102917 ], [ 100.800406, 36.107471 ], [ 100.837185, 36.126443 ], [ 100.843834, 36.127 ], [ 100.858814, 36.1313 ], [ 100.872367, 36.129681 ], [ 100.890001, 36.11157 ], [ 100.903412, 36.11119 ], [ 100.918278, 36.123004 ], [ 100.925098, 36.125938 ], [ 100.941761, 36.124243 ], [ 100.951463, 36.128796 ], [ 100.970637, 36.130263 ], [ 100.978969, 36.134385 ], [ 100.983135, 36.133247 ], [ 100.983905, 36.138204 ], [ 100.981879, 36.145184 ], [ 100.977742, 36.151101 ], [ 100.976572, 36.160658 ], [ 100.979368, 36.175699 ], [ 100.966329, 36.206709 ], [ 100.967784, 36.215072 ], [ 100.963761, 36.221009 ], [ 100.963846, 36.226187 ], [ 100.971721, 36.229421 ], [ 100.982079, 36.22836 ], [ 100.995718, 36.22543 ], [ 100.997259, 36.229244 ], [ 100.992893, 36.23811 ], [ 100.988785, 36.25397 ], [ 100.99141, 36.258969 ], [ 101.011412, 36.272326 ], [ 101.018146, 36.27379 ], [ 101.030815, 36.272881 ], [ 101.043312, 36.282676 ], [ 101.0529, 36.286488 ], [ 101.061488, 36.285579 ], [ 101.079093, 36.279268 ], [ 101.095586, 36.274118 ], [ 101.103861, 36.270357 ], [ 101.116729, 36.271669 ], [ 101.13676, 36.278814 ], [ 101.151141, 36.282121 ], [ 101.161185, 36.281212 ], [ 101.177164, 36.298906 ], [ 101.187664, 36.314879 ], [ 101.191687, 36.319295 ], [ 101.199819, 36.322196 ], [ 101.208065, 36.323609 ], [ 101.212945, 36.321212 ], [ 101.219907, 36.327646 ] ] ] ] } },
{ "type": "Feature", "properties": { "POLY_ID": 23, "code": 23, "adcode": 632522, "name": "", "center": "(2:100.579465,35.254492)", "centroid": "(2:100.589629,35.074636)", "childrenNum": 0, "level": "district", "parent": { "adcode": 632500 }, "subFeatureIndex": 1, "acroutes": "(3:100000,630000,632500)", "incdence": 129.332200, "CL": 1 }, "geometry": { "type": "MultiPolygon", "coordinates": [ [ [ [ 100.693148, 35.419587 ], [ 100.675799, 35.418567 ], [ 100.652316, 35.414636 ], [ 100.640703, 35.41165 ], [ 100.63083, 35.410936 ], [ 100.613282, 35.406903 ], [ 100.577843, 35.403279 ], [ 100.56409, 35.4031 ], [ 100.537839, 35.404606 ], [ 100.513072, 35.409047 ], [ 100.504968, 35.409251 ], [ 100.488875, 35.413743 ], [ 100.479117, 35.414509 ], [ 100.474495, 35.416857 ], [ 100.46311, 35.419409 ], [ 100.465392, 35.4239 ], [ 100.46057, 35.433622 ], [ 100.447388, 35.440638 ], [ 100.442594, 35.447909 ], [ 100.442993, 35.460535 ], [ 100.436431, 35.467855 ], [ 100.432436, 35.470354 ], [ 100.414117, 35.475429 ], [ 100.402504, 35.481677 ], [ 100.39403, 35.481753 ], [ 100.385184, 35.48591 ], [ 100.379934, 35.490117 ], [ 100.373999, 35.49236 ], [ 100.372487, 35.498836 ], [ 100.364925, 35.503323 ], [ 100.363613, 35.508345 ], [ 100.358562, 35.511174 ], [ 100.351886, 35.502354 ], [ 100.352199, 35.500366 ], [ 100.343668, 35.49412 ], [ 100.341785, 35.484278 ], [ 100.338589, 35.481422 ], [ 100.331398, 35.481626 ], [ 100.322353, 35.480019 ], [ 100.317702, 35.482008 ], [ 100.307687, 35.480274 ], [ 100.292421, 35.481932 ], [ 100.292764, 35.488816 ], [ 100.289283, 35.491774 ], [ 100.288141, 35.504088 ], [ 100.291109, 35.509288 ], [ 100.28954, 35.51617 ], [ 100.28369, 35.524097 ], [ 100.285003, 35.535488 ], [ 100.281607, 35.543031 ], [ 100.28272, 35.547719 ], [ 100.28058, 35.55312 ], [ 100.280666, 35.564507 ], [ 100.284603, 35.565348 ], [ 100.296958, 35.579255 ], [ 100.285117, 35.589111 ], [ 100.285202, 35.594789 ], [ 100.280894, 35.601206 ], [ 100.273218, 35.604414 ], [ 100.272534, 35.609862 ], [ 100.261976, 35.621445 ], [ 100.254243, 35.624958 ], [ 100.250762, 35.632034 ], [ 100.245626, 35.635012 ], [ 100.240291, 35.643104 ], [ 100.231359, 35.641552 ], [ 100.225938, 35.643563 ], [ 100.220374, 35.64145 ], [ 100.220688, 35.639058 ], [ 100.208904, 35.637709 ], [ 100.203682, 35.631677 ], [ 100.210359, 35.621852 ], [ 100.197319, 35.617703 ], [ 100.2006, 35.6078 ], [ 100.191812, 35.595273 ], [ 100.188017, 35.569016 ], [ 100.162907, 35.561451 ], [ 100.16325, 35.547133 ], [ 100.147984, 35.532507 ], [ 100.150181, 35.518898 ], [ 100.166246, 35.507147 ], [ 100.168757, 35.501029 ], [ 100.164962, 35.497383 ], [ 100.142991, 35.499525 ], [ 100.135116, 35.48619 ], [ 100.13911, 35.471017 ], [ 100.152635, 35.46459 ], [ 100.173893, 35.445153 ], [ 100.168785, 35.431759 ], [ 100.189615, 35.425125 ], [ 100.18271, 35.413258 ], [ 100.185506, 35.391333 ], [ 100.193667, 35.388831 ], [ 100.199716, 35.402973 ], [ 100.205993, 35.399042 ], [ 100.204738, 35.344833 ], [ 100.210929, 35.339392 ], [ 100.225681, 35.341231 ], [ 100.232729, 35.334232 ], [ 100.262033, 35.331932 ], [ 100.27182, 35.324115 ], [ 100.274188, 35.315019 ], [ 100.270993, 35.3038 ], [ 100.238179, 35.287366 ], [ 100.225054, 35.257608 ], [ 100.222343, 35.235845 ], [ 100.232101, 35.227276 ], [ 100.22959, 35.210775 ], [ 100.238293, 35.19921 ], [ 100.244571, 35.196037 ], [ 100.247053, 35.189179 ], [ 100.243686, 35.151575 ], [ 100.251247, 35.134803 ], [ 100.259979, 35.123995 ], [ 100.247538, 35.110778 ], [ 100.250049, 35.082083 ], [ 100.242916, 35.064937 ], [ 100.250448, 35.047404 ], [ 100.240119, 35.040918 ], [ 100.251647, 35.031533 ], [ 100.253131, 35.023199 ], [ 100.261976, 35.015429 ], [ 100.283804, 35.011813 ], [ 100.290938, 35.007119 ], [ 100.292536, 34.956575 ], [ 100.28195, 34.944049 ], [ 100.288084, 34.92572 ], [ 100.291993, 34.921226 ], [ 100.293877, 34.914062 ], [ 100.298071, 34.910262 ], [ 100.298185, 34.897087 ], [ 100.303407, 34.892849 ], [ 100.309513, 34.89195 ], [ 100.31833, 34.892798 ], [ 100.3193, 34.889228 ], [ 100.313679, 34.877694 ], [ 100.321868, 34.870449 ], [ 100.322981, 34.865876 ], [ 100.319015, 34.859118 ], [ 100.317474, 34.850407 ], [ 100.356508, 34.821466 ], [ 100.387695, 34.823625 ], [ 100.421936, 34.812853 ], [ 100.465592, 34.811491 ], [ 100.485423, 34.806323 ], [ 100.502029, 34.790689 ], [ 100.517038, 34.780401 ], [ 100.540464, 34.754754 ], [ 100.549395, 34.750715 ], [ 100.556272, 34.741426 ], [ 100.587859, 34.734401 ], [ 100.595591, 34.723618 ], [ 100.59833, 34.703179 ], [ 100.601441, 34.701454 ], [ 100.602782, 34.705316 ], [ 100.608831, 34.711237 ], [ 100.627806, 34.723257 ], [ 100.631658, 34.728765 ], [ 100.641445, 34.732188 ], [ 100.644155, 34.713811 ], [ 100.649035, 34.708663 ], [ 100.654798, 34.70856 ], [ 100.660248, 34.710825 ], [ 100.668409, 34.70475 ], [ 100.670492, 34.699652 ], [ 100.675114, 34.697515 ], [ 100.680992, 34.699446 ], [ 100.678795, 34.694452 ], [ 100.681335, 34.690384 ], [ 100.685016, 34.690744 ], [ 100.686043, 34.686882 ], [ 100.691407, 34.681268 ], [ 100.693633, 34.6738 ], [ 100.695602, 34.673182 ], [ 100.711295, 34.676478 ], [ 100.73104, 34.669087 ], [ 100.745222, 34.679955 ], [ 100.767678, 34.672461 ], [ 100.779861, 34.679594 ], [ 100.793329, 34.694967 ], [ 100.801575, 34.696202 ], [ 100.81938, 34.706912 ], [ 100.837813, 34.711546 ], [ 100.85285, 34.721584 ], [ 100.868201, 34.718805 ], [ 100.878673, 34.709383 ], [ 100.879643, 34.691285 ], [ 100.889602, 34.663575 ], [ 100.89956, 34.661953 ], [ 100.907806, 34.659016 ], [ 100.919191, 34.658295 ], [ 100.928151, 34.659248 ], [ 100.941932, 34.663086 ], [ 100.959794, 34.663627 ], [ 100.969496, 34.661824 ], [ 100.974974, 34.659171 ], [ 100.990154, 34.646034 ], [ 100.99783, 34.641963 ], [ 101.01087, 34.639412 ], [ 101.016491, 34.640675 ], [ 101.02642, 34.645286 ], [ 101.036978, 34.651469 ], [ 101.048192, 34.661773 ], [ 101.058806, 34.677818 ], [ 101.062259, 34.68853 ], [ 101.06203, 34.698468 ], [ 101.065711, 34.715484 ], [ 101.072845, 34.720143 ], [ 101.078951, 34.719783 ], [ 101.086855, 34.714789 ], [ 101.095015, 34.716642 ], [ 101.09764, 34.720014 ], [ 101.100265, 34.731416 ], [ 101.100893, 34.74104 ], [ 101.096299, 34.75285 ], [ 101.088966, 34.766537 ], [ 101.083887, 34.772402 ], [ 101.080863, 34.781404 ], [ 101.081719, 34.789737 ], [ 101.085171, 34.793826 ], [ 101.087425, 34.801232 ], [ 101.097526, 34.801129 ], [ 101.122179, 34.804986 ], [ 101.126003, 34.803932 ], [ 101.130083, 34.812879 ], [ 101.135162, 34.820849 ], [ 101.146404, 34.830977 ], [ 101.148373, 34.835141 ], [ 101.14395, 34.844728 ], [ 101.139242, 34.848274 ], [ 101.135447, 34.857063 ], [ 101.133992, 34.864437 ], [ 101.136389, 34.875433 ], [ 101.132965, 34.878028 ], [ 101.131538, 34.882806 ], [ 101.113733, 34.889382 ], [ 101.106514, 34.883602 ], [ 101.096299, 34.89082 ], [ 101.084201, 34.892516 ], [ 101.078038, 34.890666 ], [ 101.062087, 34.890949 ], [ 101.055382, 34.889536 ], [ 101.046679, 34.891976 ], [ 101.04063, 34.901145 ], [ 101.035409, 34.904201 ], [ 101.034866, 34.907822 ], [ 101.038833, 34.912342 ], [ 101.037805, 34.915988 ], [ 101.024794, 34.918274 ], [ 101.006761, 34.916913 ], [ 100.996489, 34.919429 ], [ 100.965872, 34.933114 ], [ 100.9552, 34.939993 ], [ 100.948409, 34.945872 ], [ 100.939707, 34.961194 ], [ 100.934086, 34.968636 ], [ 100.919448, 34.982261 ], [ 100.899902, 34.99142 ], [ 100.873109, 35.000065 ], [ 100.861981, 35.001014 ], [ 100.852622, 35.004221 ], [ 100.836244, 35.006221 ], [ 100.822291, 35.005426 ], [ 100.811762, 35.007273 ], [ 100.800491, 35.012582 ], [ 100.795441, 35.020045 ], [ 100.787737, 35.024123 ], [ 100.773641, 35.028097 ], [ 100.748103, 35.041507 ], [ 100.738402, 35.044456 ], [ 100.73104, 35.050583 ], [ 100.727645, 35.05776 ], [ 100.722395, 35.063912 ], [ 100.720026, 35.064322 ], [ 100.715461, 35.071934 ], [ 100.707614, 35.072267 ], [ 100.699311, 35.076701 ], [ 100.697513, 35.079725 ], [ 100.696829, 35.094869 ], [ 100.700138, 35.100531 ], [ 100.701337, 35.108037 ], [ 100.696886, 35.117362 ], [ 100.70439, 35.123048 ], [ 100.708898, 35.129169 ], [ 100.713949, 35.13278 ], [ 100.708071, 35.14502 ], [ 100.703505, 35.148861 ], [ 100.706872, 35.149322 ], [ 100.716431, 35.146787 ], [ 100.732096, 35.152958 ], [ 100.74291, 35.165221 ], [ 100.753211, 35.17308 ], [ 100.76608, 35.177047 ], [ 100.773384, 35.178045 ], [ 100.781317, 35.181065 ], [ 100.792958, 35.187669 ], [ 100.804429, 35.196114 ], [ 100.80965, 35.201948 ], [ 100.822662, 35.209163 ], [ 100.829253, 35.216992 ], [ 100.856217, 35.234029 ], [ 100.873395, 35.247814 ], [ 100.915767, 35.294651 ], [ 100.911116, 35.303596 ], [ 100.900701, 35.3061 ], [ 100.886406, 35.30564 ], [ 100.882269, 35.313613 ], [ 100.861781, 35.320384 ], [ 100.849626, 35.325162 ], [ 100.828996, 35.319618 ], [ 100.813988, 35.318903 ], [ 100.812447, 35.333976 ], [ 100.767763, 35.341103 ], [ 100.733066, 35.342508 ], [ 100.728301, 35.357092 ], [ 100.703505, 35.370065 ], [ 100.700253, 35.37341 ], [ 100.695545, 35.385155 ], [ 100.691721, 35.390822 ], [ 100.687726, 35.407159 ], [ 100.693148, 35.419587 ] ] ] ] } },
{ "type": "Feature", "properties": { "POLY_ID": 24, "code": 24, "adcode": 632523, "name": "", "center": "(2:101.431856,36.040456)", "centroid": "(2:101.434323,35.999287)", "childrenNum": 0, "level": "district", "parent": { "adcode": 632500 }, "subFeatureIndex": 2, "acroutes": "(3:100000,630000,632500)", "incdence": 107.111000, "CL": 1 }, "geometry": { "type": "MultiPolygon", "coordinates": [ [ [ [ 101.564222, 35.502686 ], [ 101.580258, 35.504751 ], [ 101.587762, 35.50085 ], [ 101.593697, 35.496032 ], [ 101.601944, 35.501054 ], [ 101.614242, 35.503119 ], [ 101.62206, 35.501641 ], [ 101.626625, 35.508625 ], [ 101.642718, 35.514284 ], [ 101.651421, 35.520299 ], [ 101.663976, 35.52634 ], [ 101.669112, 35.532481 ], [ 101.657727, 35.537476 ], [ 101.660923, 35.543056 ], [ 101.669169, 35.55256 ], [ 101.673763, 35.567208 ], [ 101.677586, 35.57602 ], [ 101.675332, 35.581827 ], [ 101.685034, 35.579433 ], [ 101.690797, 35.584323 ], [ 101.696219, 35.582337 ], [ 101.692452, 35.591912 ], [ 101.68977, 35.604338 ], [ 101.695391, 35.605585 ], [ 101.70144, 35.610779 ], [ 101.703609, 35.615285 ], [ 101.712397, 35.623431 ], [ 101.712112, 35.627936 ], [ 101.716221, 35.632441 ], [ 101.721756, 35.633383 ], [ 101.722841, 35.637658 ], [ 101.727777, 35.644199 ], [ 101.742643, 35.650102 ], [ 101.751174, 35.65598 ], [ 101.759135, 35.662977 ], [ 101.761589, 35.668599 ], [ 101.764528, 35.683124 ], [ 101.770606, 35.687601 ], [ 101.769893, 35.69579 ], [ 101.773602, 35.703318 ], [ 101.774372, 35.713031 ], [ 101.772489, 35.716895 ], [ 101.762588, 35.720709 ], [ 101.760191, 35.727319 ], [ 101.762702, 35.733089 ], [ 101.762246, 35.738198 ], [ 101.766155, 35.742113 ], [ 101.764585, 35.747272 ], [ 101.759849, 35.749229 ], [ 101.75243, 35.748009 ], [ 101.739504, 35.75482 ], [ 101.722127, 35.754007 ], [ 101.718675, 35.751974 ], [ 101.709202, 35.757691 ], [ 101.685176, 35.757691 ], [ 101.679612, 35.75947 ], [ 101.677016, 35.766102 ], [ 101.669597, 35.770345 ], [ 101.667057, 35.774487 ], [ 101.661693, 35.777586 ], [ 101.660266, 35.787113 ], [ 101.666801, 35.787138 ], [ 101.670082, 35.790796 ], [ 101.674533, 35.791837 ], [ 101.667999, 35.801032 ], [ 101.665374, 35.809006 ], [ 101.665231, 35.815126 ], [ 101.671081, 35.820967 ], [ 101.676759, 35.83064 ], [ 101.676759, 35.834321 ], [ 101.680211, 35.835565 ], [ 101.684092, 35.846176 ], [ 101.694022, 35.854197 ], [ 101.704265, 35.866176 ], [ 101.704921, 35.86846 ], [ 101.715622, 35.881147 ], [ 101.722127, 35.89028 ], [ 101.732827, 35.888098 ], [ 101.73939, 35.893426 ], [ 101.738762, 35.897155 ], [ 101.732884, 35.90271 ], [ 101.714309, 35.90933 ], [ 101.709744, 35.909305 ], [ 101.706462, 35.913921 ], [ 101.697075, 35.916229 ], [ 101.679926, 35.928857 ], [ 101.685462, 35.939278 ], [ 101.684206, 35.950154 ], [ 101.679926, 35.959128 ], [ 101.681752, 35.964526 ], [ 101.676787, 35.96886 ], [ 101.67713, 35.974208 ], [ 101.668256, 35.984395 ], [ 101.657898, 35.98964 ], [ 101.656985, 35.995644 ], [ 101.647398, 35.999014 ], [ 101.647626, 36.002611 ], [ 101.656329, 36.001421 ], [ 101.660808, 36.004258 ], [ 101.65747, 36.008235 ], [ 101.651992, 36.010717 ], [ 101.650223, 36.01553 ], [ 101.652477, 36.02599 ], [ 101.646342, 36.033233 ], [ 101.647112, 36.043134 ], [ 101.650365, 36.051337 ], [ 101.656557, 36.057767 ], [ 101.652733, 36.06283 ], [ 101.643175, 36.08027 ], [ 101.649424, 36.090063 ], [ 101.639551, 36.104511 ], [ 101.638381, 36.116477 ], [ 101.640065, 36.125811 ], [ 101.644402, 36.137673 ], [ 101.644373, 36.143869 ], [ 101.647683, 36.154615 ], [ 101.661693, 36.157776 ], [ 101.666886, 36.160835 ], [ 101.666801, 36.167357 ], [ 101.670339, 36.180047 ], [ 101.667999, 36.185431 ], [ 101.668884, 36.19367 ], [ 101.667286, 36.202438 ], [ 101.676359, 36.211282 ], [ 101.672878, 36.222019 ], [ 101.675675, 36.225884 ], [ 101.673877, 36.228183 ], [ 101.661864, 36.235533 ], [ 101.652962, 36.248338 ], [ 101.646741, 36.25551 ], [ 101.645343, 36.267605 ], [ 101.63801, 36.270155 ], [ 101.632988, 36.275784 ], [ 101.629022, 36.276517 ], [ 101.623572, 36.282727 ], [ 101.616182, 36.283913 ], [ 101.603228, 36.281995 ], [ 101.602657, 36.289113 ], [ 101.604483, 36.298527 ], [ 101.603599, 36.31609 ], [ 101.604711, 36.32096 ], [ 101.597549, 36.325174 ], [ 101.579259, 36.329841 ], [ 101.569187, 36.325527 ], [ 101.560798, 36.324341 ], [ 101.541424, 36.325375 ], [ 101.52088, 36.33365 ], [ 101.514117, 36.334155 ], [ 101.508211, 36.336803 ], [ 101.503018, 36.336728 ], [ 101.490805, 36.34147 ], [ 101.482759, 36.346943 ], [ 101.4621, 36.35118 ], [ 101.455966, 36.353173 ], [ 101.444895, 36.360587 ], [ 101.438646, 36.366034 ], [ 101.438446, 36.372892 ], [ 101.416989, 36.374077 ], [ 101.407316, 36.375893 ], [ 101.384803, 36.384666 ], [ 101.383119, 36.388977 ], [ 101.37824, 36.392884 ], [ 101.36734, 36.389607 ], [ 101.357838, 36.380305 ], [ 101.350134, 36.365984 ], [ 101.343172, 36.348305 ], [ 101.341146, 36.346868 ], [ 101.328135, 36.345228 ], [ 101.316978, 36.339603 ], [ 101.307591, 36.337484 ], [ 101.305422, 36.334533 ], [ 101.306078, 36.328983 ], [ 101.303396, 36.320935 ], [ 101.283366, 36.316898 ], [ 101.282567, 36.311826 ], [ 101.277573, 36.306148 ], [ 101.275119, 36.305921 ], [ 101.268328, 36.311296 ], [ 101.261138, 36.309707 ], [ 101.253919, 36.312785 ], [ 101.249097, 36.311397 ], [ 101.247527, 36.31985 ], [ 101.242677, 36.323079 ], [ 101.228866, 36.323912 ], [ 101.219907, 36.327646 ], [ 101.212945, 36.321212 ], [ 101.208065, 36.323609 ], [ 101.199819, 36.322196 ], [ 101.191687, 36.319295 ], [ 101.187664, 36.314879 ], [ 101.177164, 36.298906 ], [ 101.161185, 36.281212 ], [ 101.151141, 36.282121 ], [ 101.13676, 36.278814 ], [ 101.116729, 36.271669 ], [ 101.103861, 36.270357 ], [ 101.095586, 36.274118 ], [ 101.079093, 36.279268 ], [ 101.061488, 36.285579 ], [ 101.0529, 36.286488 ], [ 101.043312, 36.282676 ], [ 101.030815, 36.272881 ], [ 101.018146, 36.27379 ], [ 101.011412, 36.272326 ], [ 100.99141, 36.258969 ], [ 100.988785, 36.25397 ], [ 100.992893, 36.23811 ], [ 100.997259, 36.229244 ], [ 100.995718, 36.22543 ], [ 100.982079, 36.22836 ], [ 100.971721, 36.229421 ], [ 100.963846, 36.226187 ], [ 100.963761, 36.221009 ], [ 100.967784, 36.215072 ], [ 100.966329, 36.206709 ], [ 100.979368, 36.175699 ], [ 100.976572, 36.160658 ], [ 100.977742, 36.151101 ], [ 100.981879, 36.145184 ], [ 100.983905, 36.138204 ], [ 100.983135, 36.133247 ], [ 100.998572, 36.129099 ], [ 101.002252, 36.126089 ], [ 101.008558, 36.124622 ], [ 101.01144, 36.117793 ], [ 101.010813, 36.110608 ], [ 101.014351, 36.10398 ], [ 101.025193, 36.097705 ], [ 101.033497, 36.087103 ], [ 101.044454, 36.080042 ], [ 101.048819, 36.075992 ], [ 101.053156, 36.07498 ], [ 101.072074, 36.08032 ], [ 101.100522, 36.083737 ], [ 101.109425, 36.078321 ], [ 101.125774, 36.061236 ], [ 101.140954, 36.060147 ], [ 101.148459, 36.053388 ], [ 101.152339, 36.05197 ], [ 101.18852, 36.072221 ], [ 101.198079, 36.068627 ], [ 101.215798, 36.069564 ], [ 101.220906, 36.065185 ], [ 101.225956, 36.065919 ], [ 101.234859, 36.069639 ], [ 101.246186, 36.068222 ], [ 101.25215, 36.063514 ], [ 101.251066, 36.054755 ], [ 101.25449, 36.048957 ], [ 101.246928, 36.040855 ], [ 101.245815, 36.032119 ], [ 101.24593, 36.021583 ], [ 101.249753, 36.006588 ], [ 101.252464, 35.999926 ], [ 101.249125, 35.992123 ], [ 101.252093, 35.987714 ], [ 101.250381, 35.979757 ], [ 101.251265, 35.972383 ], [ 101.263392, 35.966123 ], [ 101.267187, 35.962676 ], [ 101.279029, 35.960522 ], [ 101.278258, 35.956872 ], [ 101.287617, 35.949039 ], [ 101.289729, 35.94554 ], [ 101.28231, 35.938847 ], [ 101.280141, 35.928502 ], [ 101.281482, 35.920514 ], [ 101.294208, 35.92125 ], [ 101.301998, 35.92021 ], [ 101.314924, 35.920895 ], [ 101.327735, 35.924191 ], [ 101.332843, 35.929364 ], [ 101.339206, 35.923507 ], [ 101.349821, 35.918105 ], [ 101.353473, 35.914149 ], [ 101.349963, 35.905373 ], [ 101.342487, 35.879777 ], [ 101.332843, 35.875641 ], [ 101.323912, 35.869322 ], [ 101.326537, 35.866912 ], [ 101.327307, 35.860745 ], [ 101.330361, 35.857014 ], [ 101.330418, 35.852928 ], [ 101.325595, 35.845567 ], [ 101.333014, 35.84148 ], [ 101.346054, 35.838256 ], [ 101.357639, 35.831757 ], [ 101.360692, 35.827187 ], [ 101.355527, 35.818377 ], [ 101.355984, 35.801032 ], [ 101.350477, 35.786173 ], [ 101.348194, 35.776316 ], [ 101.343657, 35.771108 ], [ 101.342088, 35.763815 ], [ 101.34828, 35.755404 ], [ 101.341546, 35.745468 ], [ 101.348223, 35.736826 ], [ 101.351019, 35.723175 ], [ 101.349792, 35.720607 ], [ 101.336467, 35.713285 ], [ 101.337979, 35.710386 ], [ 101.344485, 35.707157 ], [ 101.344456, 35.696223 ], [ 101.348337, 35.690602 ], [ 101.361519, 35.682209 ], [ 101.372077, 35.670151 ], [ 101.373475, 35.660407 ], [ 101.37901, 35.652825 ], [ 101.379553, 35.644402 ], [ 101.382634, 35.636946 ], [ 101.389026, 35.636564 ], [ 101.393591, 35.651807 ], [ 101.392164, 35.655878 ], [ 101.383005, 35.666132 ], [ 101.383519, 35.675392 ], [ 101.382434, 35.680657 ], [ 101.384632, 35.688822 ], [ 101.382092, 35.700266 ], [ 101.396987, 35.695154 ], [ 101.405604, 35.687118 ], [ 101.412709, 35.677935 ], [ 101.418729, 35.673764 ], [ 101.423295, 35.67618 ], [ 101.434708, 35.663791 ], [ 101.440957, 35.658677 ], [ 101.444952, 35.652876 ], [ 101.451743, 35.646972 ], [ 101.45588, 35.635037 ], [ 101.452427, 35.625263 ], [ 101.458362, 35.619587 ], [ 101.467693, 35.614496 ], [ 101.47203, 35.610244 ], [ 101.478193, 35.596546 ], [ 101.476966, 35.593822 ], [ 101.47534, 35.57462 ], [ 101.477822, 35.566749 ], [ 101.485298, 35.557375 ], [ 101.492346, 35.551642 ], [ 101.509181, 35.54061 ], [ 101.515686, 35.53926 ], [ 101.527442, 35.541757 ], [ 101.530667, 35.538011 ], [ 101.532236, 35.529449 ], [ 101.537172, 35.522873 ], [ 101.540454, 35.52165 ], [ 101.547616, 35.524556 ], [ 101.552723, 35.521064 ], [ 101.553893, 35.513723 ], [ 101.564222, 35.502686 ] ] ] ] } },
{ "type": "Feature", "properties": { "POLY_ID": 25, "code": 25, "adcode": 632524, "name": "", "center": "(2:99.986963,35.58909)", "centroid": "(2:99.735748,35.527614)", "childrenNum": 0, "level": "district", "parent": { "adcode": 632500 }, "subFeatureIndex": 3, "acroutes": "(3:100000,630000,632500)", "incdence": 113.526600, "CL": 1 }, "geometry": { "type": "MultiPolygon", "coordinates": [ [ [ [ 99.01577, 36.086166 ], [ 99.013659, 36.073411 ], [ 99.009264, 36.062476 ], [ 99.010177, 36.058299 ], [ 99.018338, 36.053489 ], [ 99.033575, 36.049615 ], [ 99.040309, 36.046552 ], [ 99.063393, 36.029485 ], [ 99.077517, 36.017126 ], [ 99.085763, 36.007602 ], [ 99.089444, 35.9999 ], [ 99.073864, 35.979783 ], [ 99.070697, 35.974309 ], [ 99.071182, 35.968125 ], [ 99.080085, 35.955706 ], [ 99.089586, 35.945109 ], [ 99.107163, 35.927589 ], [ 99.112185, 35.920895 ], [ 99.116865, 35.911486 ], [ 99.11618, 35.902558 ], [ 99.112699, 35.895481 ], [ 99.102455, 35.88343 ], [ 99.104938, 35.879878 ], [ 99.112328, 35.878609 ], [ 99.12474, 35.86615 ], [ 99.12648, 35.853918 ], [ 99.123399, 35.847801 ], [ 99.126966, 35.83455 ], [ 99.12668, 35.831529 ], [ 99.119747, 35.825638 ], [ 99.11909, 35.8183 ], [ 99.121516, 35.809819 ], [ 99.126794, 35.802657 ], [ 99.136553, 35.796613 ], [ 99.143857, 35.795165 ], [ 99.156812, 35.795038 ], [ 99.163802, 35.791075 ], [ 99.164601, 35.788307 ], [ 99.172363, 35.779085 ], [ 99.17981, 35.767779 ], [ 99.185773, 35.762138 ], [ 99.18914, 35.748746 ], [ 99.19342, 35.743053 ], [ 99.194191, 35.737487 ], [ 99.203635, 35.732555 ], [ 99.208172, 35.727878 ], [ 99.207116, 35.717302 ], [ 99.204634, 35.707691 ], [ 99.207059, 35.701436 ], [ 99.203807, 35.691721 ], [ 99.205633, 35.682565 ], [ 99.201267, 35.676206 ], [ 99.184233, 35.656744 ], [ 99.177613, 35.655649 ], [ 99.172962, 35.647558 ], [ 99.172648, 35.643919 ], [ 99.168596, 35.641221 ], [ 99.163004, 35.634452 ], [ 99.16035, 35.623736 ], [ 99.155956, 35.619791 ], [ 99.161919, 35.621267 ], [ 99.169766, 35.618951 ], [ 99.170108, 35.613605 ], [ 99.173304, 35.609022 ], [ 99.180808, 35.60808 ], [ 99.192593, 35.616176 ], [ 99.198499, 35.613986 ], [ 99.200411, 35.608309 ], [ 99.206974, 35.608309 ], [ 99.213394, 35.603345 ], [ 99.295057, 35.565577 ], [ 99.298595, 35.561858 ], [ 99.305101, 35.559107 ], [ 99.314717, 35.550445 ], [ 99.315516, 35.54591 ], [ 99.321451, 35.530825 ], [ 99.328185, 35.520987 ], [ 99.333606, 35.521599 ], [ 99.3378, 35.515762 ], [ 99.330039, 35.512857 ], [ 99.32399, 35.514259 ], [ 99.313176, 35.514131 ], [ 99.294429, 35.508294 ], [ 99.284842, 35.504496 ], [ 99.278451, 35.499729 ], [ 99.276054, 35.486879 ], [ 99.273343, 35.483003 ], [ 99.267494, 35.479739 ], [ 99.265782, 35.474715 ], [ 99.25083, 35.478234 ], [ 99.236535, 35.480172 ], [ 99.227261, 35.478387 ], [ 99.213166, 35.480121 ], [ 99.208657, 35.47038 ], [ 99.203864, 35.466401 ], [ 99.201866, 35.46153 ], [ 99.212338, 35.457857 ], [ 99.213622, 35.453623 ], [ 99.221184, 35.450485 ], [ 99.233738, 35.447679 ], [ 99.242298, 35.448546 ], [ 99.245237, 35.447118 ], [ 99.262015, 35.447602 ], [ 99.278251, 35.44523 ], [ 99.273971, 35.441046 ], [ 99.274741, 35.437959 ], [ 99.280705, 35.433137 ], [ 99.291662, 35.42908 ], [ 99.300621, 35.429386 ], [ 99.304131, 35.423619 ], [ 99.309923, 35.421169 ], [ 99.306528, 35.416653 ], [ 99.311435, 35.413411 ], [ 99.311721, 35.410043 ], [ 99.307783, 35.404428 ], [ 99.305072, 35.396157 ], [ 99.310751, 35.38998 ], [ 99.300222, 35.384593 ], [ 99.301991, 35.38375 ], [ 99.293545, 35.378568 ], [ 99.291947, 35.376065 ], [ 99.286839, 35.37581 ], [ 99.280705, 35.372516 ], [ 99.26076, 35.369171 ], [ 99.256337, 35.370448 ], [ 99.252342, 35.367333 ], [ 99.233054, 35.345854 ], [ 99.208543, 35.33321 ], [ 99.20375, 35.32552 ], [ 99.189911, 35.312182 ], [ 99.179439, 35.300018 ], [ 99.180352, 35.294907 ], [ 99.181779, 35.270546 ], [ 99.187371, 35.263463 ], [ 99.191166, 35.263463 ], [ 99.19984, 35.255767 ], [ 99.20101, 35.250627 ], [ 99.210854, 35.249374 ], [ 99.219757, 35.245385 ], [ 99.226405, 35.238888 ], [ 99.227347, 35.226969 ], [ 99.234252, 35.221162 ], [ 99.24207, 35.218809 ], [ 99.252143, 35.218015 ], [ 99.260218, 35.215892 ], [ 99.266352, 35.212617 ], [ 99.273514, 35.204072 ], [ 99.285869, 35.186082 ], [ 99.288038, 35.180579 ], [ 99.293545, 35.172747 ], [ 99.307897, 35.158872 ], [ 99.313461, 35.15539 ], [ 99.31914, 35.146941 ], [ 99.327072, 35.14205 ], [ 99.33178, 35.134137 ], [ 99.337315, 35.136007 ], [ 99.340511, 35.134188 ], [ 99.343564, 35.124738 ], [ 99.342566, 35.117848 ], [ 99.349414, 35.114467 ], [ 99.349471, 35.110497 ], [ 99.345419, 35.108755 ], [ 99.344791, 35.103016 ], [ 99.349613, 35.099942 ], [ 99.359087, 35.097867 ], [ 99.370557, 35.098405 ], [ 99.375579, 35.093075 ], [ 99.377405, 35.084491 ], [ 99.387221, 35.067193 ], [ 99.395981, 35.054736 ], [ 99.400945, 35.050557 ], [ 99.407337, 35.047968 ], [ 99.416182, 35.042148 ], [ 99.419549, 35.036995 ], [ 99.432275, 35.022328 ], [ 99.434358, 35.01648 ], [ 99.428851, 35.008145 ], [ 99.431933, 35.004913 ], [ 99.440522, 35.005452 ], [ 99.447683, 34.999886 ], [ 99.452734, 34.992216 ], [ 99.460467, 34.989342 ], [ 99.461779, 34.982851 ], [ 99.470967, 34.974102 ], [ 99.477473, 34.965814 ], [ 99.486974, 34.960963 ], [ 99.496077, 34.960116 ], [ 99.513083, 34.955343 ], [ 99.528633, 34.954419 ], [ 99.543442, 34.958115 ], [ 99.546809, 34.959885 ], [ 99.553772, 34.959808 ], [ 99.572261, 34.951287 ], [ 99.582705, 34.94292 ], [ 99.592977, 34.939557 ], [ 99.614948, 34.936554 ], [ 99.62696, 34.936399 ], [ 99.638431, 34.937888 ], [ 99.645479, 34.940096 ], [ 99.651043, 34.939352 ], [ 99.654581, 34.934269 ], [ 99.656122, 34.926002 ], [ 99.659603, 34.919095 ], [ 99.672043, 34.910467 ], [ 99.679262, 34.908105 ], [ 99.691247, 34.907052 ], [ 99.70791, 34.901813 ], [ 99.717012, 34.895983 ], [ 99.723918, 34.888997 ], [ 99.725458, 34.878619 ], [ 99.733162, 34.873429 ], [ 99.734446, 34.867572 ], [ 99.743834, 34.863897 ], [ 99.751481, 34.865234 ], [ 99.758957, 34.861534 ], [ 99.764464, 34.856266 ], [ 99.775221, 34.859761 ], [ 99.784266, 34.855649 ], [ 99.79003, 34.855881 ], [ 99.799189, 34.849816 ], [ 99.801443, 34.843854 ], [ 99.807778, 34.841412 ], [ 99.812172, 34.837326 ], [ 99.815453, 34.831208 ], [ 99.824755, 34.828689 ], [ 99.830491, 34.833162 ], [ 99.839422, 34.834961 ], [ 99.846041, 34.830668 ], [ 99.852889, 34.831414 ], [ 99.863105, 34.840333 ], [ 99.872178, 34.842286 ], [ 99.879083, 34.837428 ], [ 99.889498, 34.833599 ], [ 99.895604, 34.835681 ], [ 99.902966, 34.835295 ], [ 99.915378, 34.828021 ], [ 99.924566, 34.819975 ], [ 99.937634, 34.822597 ], [ 99.94337, 34.820052 ], [ 99.950874, 34.819255 ], [ 99.969449, 34.807994 ], [ 99.984658, 34.805474 ], [ 99.996642, 34.80892 ], [ 100.013391, 34.808431 ], [ 100.023492, 34.8055 ], [ 100.025974, 34.818664 ], [ 100.037502, 34.814653 ], [ 100.048145, 34.816324 ], [ 100.058902, 34.822366 ], [ 100.074139, 34.829717 ], [ 100.088435, 34.844856 ], [ 100.091944, 34.852129 ], [ 100.096567, 34.870629 ], [ 100.101845, 34.881547 ], [ 100.106125, 34.886505 ], [ 100.133204, 34.889253 ], [ 100.147927, 34.888534 ], [ 100.166902, 34.890923 ], [ 100.186219, 34.895367 ], [ 100.200914, 34.894416 ], [ 100.211414, 34.891462 ], [ 100.228706, 34.892053 ], [ 100.236809, 34.893517 ], [ 100.243772, 34.893158 ], [ 100.252046, 34.890795 ], [ 100.262661, 34.89642 ], [ 100.278982, 34.900709 ], [ 100.282292, 34.904304 ], [ 100.28797, 34.905203 ], [ 100.298071, 34.910262 ], [ 100.293877, 34.914062 ], [ 100.291993, 34.921226 ], [ 100.288084, 34.92572 ], [ 100.28195, 34.944049 ], [ 100.292536, 34.956575 ], [ 100.290938, 35.007119 ], [ 100.283804, 35.011813 ], [ 100.261976, 35.015429 ], [ 100.253131, 35.023199 ], [ 100.251647, 35.031533 ], [ 100.240119, 35.040918 ], [ 100.250448, 35.047404 ], [ 100.242916, 35.064937 ], [ 100.250049, 35.082083 ], [ 100.247538, 35.110778 ], [ 100.259979, 35.123995 ], [ 100.251247, 35.134803 ], [ 100.243686, 35.151575 ], [ 100.247053, 35.189179 ], [ 100.244571, 35.196037 ], [ 100.238293, 35.19921 ], [ 100.22959, 35.210775 ], [ 100.232101, 35.227276 ], [ 100.222343, 35.235845 ], [ 100.225054, 35.257608 ], [ 100.238179, 35.287366 ], [ 100.270993, 35.3038 ], [ 100.274188, 35.315019 ], [ 100.27182, 35.324115 ], [ 100.262033, 35.331932 ], [ 100.232729, 35.334232 ], [ 100.225681, 35.341231 ], [ 100.210929, 35.339392 ], [ 100.204738, 35.344833 ], [ 100.205993, 35.399042 ], [ 100.199716, 35.402973 ], [ 100.193667, 35.388831 ], [ 100.185506, 35.391333 ], [ 100.18271, 35.413258 ], [ 100.189615, 35.425125 ], [ 100.168785, 35.431759 ], [ 100.173893, 35.445153 ], [ 100.152635, 35.46459 ], [ 100.13911, 35.471017 ], [ 100.135116, 35.48619 ], [ 100.142991, 35.499525 ], [ 100.164962, 35.497383 ], [ 100.168757, 35.501029 ], [ 100.166246, 35.507147 ], [ 100.150181, 35.518898 ], [ 100.147984, 35.532507 ], [ 100.16325, 35.547133 ], [ 100.162907, 35.561451 ], [ 100.188017, 35.569016 ], [ 100.191812, 35.595273 ], [ 100.2006, 35.6078 ], [ 100.197319, 35.617703 ], [ 100.210359, 35.621852 ], [ 100.203682, 35.631677 ], [ 100.208904, 35.637709 ], [ 100.220688, 35.639058 ], [ 100.220374, 35.64145 ], [ 100.217977, 35.645497 ], [ 100.223912, 35.65453 ], [ 100.230646, 35.65542 ], [ 100.23407, 35.657736 ], [ 100.234099, 35.669286 ], [ 100.224511, 35.67005 ], [ 100.220716, 35.674323 ], [ 100.22648, 35.67936 ], [ 100.248565, 35.678749 ], [ 100.264601, 35.687347 ], [ 100.268739, 35.697774 ], [ 100.263831, 35.712954 ], [ 100.276842, 35.737461 ], [ 100.291451, 35.74712 ], [ 100.296245, 35.752177 ], [ 100.295446, 35.758505 ], [ 100.298642, 35.760995 ], [ 100.290253, 35.766737 ], [ 100.280266, 35.797857 ], [ 100.270194, 35.827695 ], [ 100.252589, 35.866506 ], [ 100.2222, 35.934537 ], [ 100.213241, 35.955934 ], [ 100.209645, 35.965895 ], [ 100.196406, 35.983178 ], [ 100.193552, 35.994251 ], [ 100.189957, 35.998127 ], [ 100.18251, 36.002738 ], [ 100.171496, 36.011275 ], [ 100.133147, 36.037335 ], [ 100.098935, 36.069538 ], [ 100.09223, 36.076929 ], [ 100.090118, 36.085685 ], [ 100.086152, 36.092897 ], [ 100.078162, 36.098186 ], [ 100.070915, 36.110558 ], [ 100.070059, 36.115035 ], [ 100.065665, 36.116756 ], [ 100.061699, 36.113948 ], [ 100.055478, 36.114049 ], [ 100.047261, 36.118046 ], [ 100.041811, 36.117464 ], [ 100.035533, 36.113391 ], [ 100.031824, 36.11372 ], [ 100.023264, 36.120246 ], [ 100.014732, 36.135321 ], [ 100.008055, 36.144501 ], [ 100.002006, 36.149558 ], [ 99.990678, 36.156132 ], [ 99.986655, 36.167787 ], [ 99.977553, 36.175421 ], [ 99.945738, 36.196753 ], [ 99.941115, 36.201655 ], [ 99.943569, 36.211686 ], [ 99.93635, 36.222044 ], [ 99.923567, 36.233791 ], [ 99.900369, 36.244272 ], [ 99.889184, 36.244095 ], [ 99.876316, 36.237605 ], [ 99.847126, 36.221084 ], [ 99.8231, 36.204889 ], [ 99.814826, 36.190056 ], [ 99.793254, 36.174082 ], [ 99.791685, 36.153806 ], [ 99.789659, 36.140227 ], [ 99.778559, 36.139595 ], [ 99.77622, 36.137192 ], [ 99.765377, 36.136105 ], [ 99.760811, 36.124698 ], [ 99.754591, 36.120449 ], [ 99.750568, 36.113593 ], [ 99.747772, 36.10565 ], [ 99.743206, 36.097047 ], [ 99.735645, 36.090569 ], [ 99.727855, 36.086622 ], [ 99.708738, 36.082674 ], [ 99.702688, 36.079359 ], [ 99.698808, 36.073968 ], [ 99.687423, 36.064121 ], [ 99.677408, 36.052881 ], [ 99.667535, 36.046197 ], [ 99.65966, 36.039488 ], [ 99.655551, 36.026978 ], [ 99.661258, 36.019304 ], [ 99.66414, 36.013073 ], [ 99.662542, 35.999596 ], [ 99.657805, 35.991286 ], [ 99.650015, 35.984293 ], [ 99.634293, 35.975525 ], [ 99.624963, 35.975171 ], [ 99.611524, 35.98219 ], [ 99.597628, 35.99496 ], [ 99.592064, 36.006563 ], [ 99.58707, 36.009881 ], [ 99.575001, 36.011756 ], [ 99.567211, 36.015581 ], [ 99.560106, 36.022166 ], [ 99.553343, 36.03103 ], [ 99.549634, 36.038449 ], [ 99.539961, 36.053768 ], [ 99.533826, 36.055995 ], [ 99.528719, 36.055185 ], [ 99.519075, 36.044653 ], [ 99.509744, 36.025636 ], [ 99.501897, 36.017582 ], [ 99.496476, 36.014973 ], [ 99.486546, 36.012921 ], [ 99.460381, 36.014441 ], [ 99.45262, 36.018519 ], [ 99.446827, 36.02323 ], [ 99.437012, 36.043134 ], [ 99.430221, 36.052679 ], [ 99.423658, 36.068602 ], [ 99.419863, 36.074195 ], [ 99.415184, 36.08733 ], [ 99.407251, 36.09644 ], [ 99.389275, 36.101146 ], [ 99.380401, 36.107724 ], [ 99.367247, 36.113214 ], [ 99.35455, 36.115516 ], [ 99.339769, 36.115086 ], [ 99.322621, 36.110355 ], [ 99.30065, 36.106383 ], [ 99.293288, 36.106738 ], [ 99.288551, 36.109116 ], [ 99.278279, 36.116857 ], [ 99.270632, 36.117439 ], [ 99.257792, 36.114023 ], [ 99.246721, 36.112607 ], [ 99.239417, 36.115263 ], [ 99.232026, 36.124116 ], [ 99.227746, 36.132438 ], [ 99.223181, 36.131856 ], [ 99.217417, 36.117995 ], [ 99.208458, 36.109925 ], [ 99.196188, 36.106282 ], [ 99.182635, 36.100767 ], [ 99.175758, 36.100336 ], [ 99.171706, 36.09768 ], [ 99.165629, 36.097806 ], [ 99.159037, 36.102715 ], [ 99.149079, 36.112227 ], [ 99.138778, 36.113214 ], [ 99.132701, 36.109622 ], [ 99.12551, 36.108433 ], [ 99.123427, 36.105827 ], [ 99.122486, 36.097174 ], [ 99.114981, 36.086925 ], [ 99.111586, 36.076018 ], [ 99.099659, 36.076853 ], [ 99.0905, 36.07617 ], [ 99.084878, 36.079536 ], [ 99.079771, 36.085711 ], [ 99.074207, 36.089709 ], [ 99.068557, 36.089836 ], [ 99.062651, 36.093353 ], [ 99.045274, 36.096212 ], [ 99.037598, 36.09649 ], [ 99.025871, 36.087659 ], [ 99.01577, 36.086166 ] ] ] ] } },
{ "type": "Feature", "properties": { "POLY_ID": 26, "code": 26, "adcode": 632525, "name": "", "center": "(2:100.74792,35.587085)", "centroid": "(2:100.905862,35.700664)", "childrenNum": 0, "level": "district", "parent": { "adcode": 632500 }, "subFeatureIndex": 4, "acroutes": "(3:100000,630000,632500)", "incdence": 132.326200, "CL": 1 }, "geometry": { "type": "MultiPolygon", "coordinates": [ [ [ [ 101.564222, 35.502686 ], [ 101.553893, 35.513723 ], [ 101.552723, 35.521064 ], [ 101.547616, 35.524556 ], [ 101.540454, 35.52165 ], [ 101.537172, 35.522873 ], [ 101.532236, 35.529449 ], [ 101.530667, 35.538011 ], [ 101.527442, 35.541757 ], [ 101.515686, 35.53926 ], [ 101.509181, 35.54061 ], [ 101.492346, 35.551642 ], [ 101.485298, 35.557375 ], [ 101.477822, 35.566749 ], [ 101.47534, 35.57462 ], [ 101.476966, 35.593822 ], [ 101.478193, 35.596546 ], [ 101.47203, 35.610244 ], [ 101.467693, 35.614496 ], [ 101.458362, 35.619587 ], [ 101.452427, 35.625263 ], [ 101.45588, 35.635037 ], [ 101.451743, 35.646972 ], [ 101.444952, 35.652876 ], [ 101.440957, 35.658677 ], [ 101.434708, 35.663791 ], [ 101.423295, 35.67618 ], [ 101.418729, 35.673764 ], [ 101.412709, 35.677935 ], [ 101.405604, 35.687118 ], [ 101.396987, 35.695154 ], [ 101.382092, 35.700266 ], [ 101.384632, 35.688822 ], [ 101.382434, 35.680657 ], [ 101.383519, 35.675392 ], [ 101.383005, 35.666132 ], [ 101.392164, 35.655878 ], [ 101.393591, 35.651807 ], [ 101.389026, 35.636564 ], [ 101.382634, 35.636946 ], [ 101.379553, 35.644402 ], [ 101.37901, 35.652825 ], [ 101.373475, 35.660407 ], [ 101.372077, 35.670151 ], [ 101.361519, 35.682209 ], [ 101.348337, 35.690602 ], [ 101.344456, 35.696223 ], [ 101.344485, 35.707157 ], [ 101.337979, 35.710386 ], [ 101.336467, 35.713285 ], [ 101.349792, 35.720607 ], [ 101.351019, 35.723175 ], [ 101.348223, 35.736826 ], [ 101.341546, 35.745468 ], [ 101.34828, 35.755404 ], [ 101.342088, 35.763815 ], [ 101.343657, 35.771108 ], [ 101.348194, 35.776316 ], [ 101.350477, 35.786173 ], [ 101.355984, 35.801032 ], [ 101.355527, 35.818377 ], [ 101.360692, 35.827187 ], [ 101.357639, 35.831757 ], [ 101.346054, 35.838256 ], [ 101.333014, 35.84148 ], [ 101.325595, 35.845567 ], [ 101.330418, 35.852928 ], [ 101.330361, 35.857014 ], [ 101.327307, 35.860745 ], [ 101.326537, 35.866912 ], [ 101.323912, 35.869322 ], [ 101.332843, 35.875641 ], [ 101.342487, 35.879777 ], [ 101.349963, 35.905373 ], [ 101.353473, 35.914149 ], [ 101.349821, 35.918105 ], [ 101.339206, 35.923507 ], [ 101.332843, 35.929364 ], [ 101.327735, 35.924191 ], [ 101.314924, 35.920895 ], [ 101.301998, 35.92021 ], [ 101.294208, 35.92125 ], [ 101.281482, 35.920514 ], [ 101.280141, 35.928502 ], [ 101.28231, 35.938847 ], [ 101.289729, 35.94554 ], [ 101.287617, 35.949039 ], [ 101.278258, 35.956872 ], [ 101.279029, 35.960522 ], [ 101.267187, 35.962676 ], [ 101.263392, 35.966123 ], [ 101.251265, 35.972383 ], [ 101.250381, 35.979757 ], [ 101.252093, 35.987714 ], [ 101.249125, 35.992123 ], [ 101.252464, 35.999926 ], [ 101.249753, 36.006588 ], [ 101.24593, 36.021583 ], [ 101.245815, 36.032119 ], [ 101.246928, 36.040855 ], [ 101.25449, 36.048957 ], [ 101.251066, 36.054755 ], [ 101.25215, 36.063514 ], [ 101.246186, 36.068222 ], [ 101.234859, 36.069639 ], [ 101.225956, 36.065919 ], [ 101.220906, 36.065185 ], [ 101.215798, 36.069564 ], [ 101.198079, 36.068627 ], [ 101.18852, 36.072221 ], [ 101.152339, 36.05197 ], [ 101.148459, 36.053388 ], [ 101.140954, 36.060147 ], [ 101.125774, 36.061236 ], [ 101.109425, 36.078321 ], [ 101.100522, 36.083737 ], [ 101.072074, 36.08032 ], [ 101.053156, 36.07498 ], [ 101.048819, 36.075992 ], [ 101.044454, 36.080042 ], [ 101.033497, 36.087103 ], [ 101.025193, 36.097705 ], [ 101.014351, 36.10398 ], [ 101.010813, 36.110608 ], [ 101.01144, 36.117793 ], [ 101.008558, 36.124622 ], [ 101.002252, 36.126089 ], [ 100.998572, 36.129099 ], [ 100.983135, 36.133247 ], [ 100.978969, 36.134385 ], [ 100.970637, 36.130263 ], [ 100.951463, 36.128796 ], [ 100.941761, 36.124243 ], [ 100.925098, 36.125938 ], [ 100.918278, 36.123004 ], [ 100.903412, 36.11119 ], [ 100.890001, 36.11157 ], [ 100.872367, 36.129681 ], [ 100.858814, 36.1313 ], [ 100.843834, 36.127 ], [ 100.837185, 36.126443 ], [ 100.800406, 36.107471 ], [ 100.782458, 36.102917 ], [ 100.769703, 36.094896 ], [ 100.759203, 36.091556 ], [ 100.748817, 36.084116 ], [ 100.743567, 36.078675 ], [ 100.736519, 36.067716 ], [ 100.727502, 36.045742 ], [ 100.72987, 36.037411 ], [ 100.735663, 36.030422 ], [ 100.737147, 36.020722 ], [ 100.731839, 36.011832 ], [ 100.719456, 35.999723 ], [ 100.712065, 35.993871 ], [ 100.692891, 35.982798 ], [ 100.67617, 35.981886 ], [ 100.669693, 35.979453 ], [ 100.635795, 35.94123 ], [ 100.633113, 35.923431 ], [ 100.635424, 35.913566 ], [ 100.629689, 35.909964 ], [ 100.607433, 35.909127 ], [ 100.602125, 35.894212 ], [ 100.590084, 35.893832 ], [ 100.564746, 35.884826 ], [ 100.560152, 35.884978 ], [ 100.553961, 35.891193 ], [ 100.546628, 35.892183 ], [ 100.525056, 35.883836 ], [ 100.521546, 35.867394 ], [ 100.500004, 35.85907 ], [ 100.486393, 35.842952 ], [ 100.464023, 35.836885 ], [ 100.451411, 35.822236 ], [ 100.446731, 35.820865 ], [ 100.427671, 35.828228 ], [ 100.424703, 35.823049 ], [ 100.427842, 35.810911 ], [ 100.436231, 35.791075 ], [ 100.425873, 35.786122 ], [ 100.416857, 35.790898 ], [ 100.409552, 35.793361 ], [ 100.386525, 35.794784 ], [ 100.351886, 35.78442 ], [ 100.344267, 35.773013 ], [ 100.340586, 35.770218 ], [ 100.332454, 35.767855 ], [ 100.319414, 35.766737 ], [ 100.314021, 35.76938 ], [ 100.308143, 35.769278 ], [ 100.298642, 35.760995 ], [ 100.295446, 35.758505 ], [ 100.296245, 35.752177 ], [ 100.291451, 35.74712 ], [ 100.276842, 35.737461 ], [ 100.263831, 35.712954 ], [ 100.268739, 35.697774 ], [ 100.264601, 35.687347 ], [ 100.248565, 35.678749 ], [ 100.22648, 35.67936 ], [ 100.220716, 35.674323 ], [ 100.224511, 35.67005 ], [ 100.234099, 35.669286 ], [ 100.23407, 35.657736 ], [ 100.230646, 35.65542 ], [ 100.223912, 35.65453 ], [ 100.217977, 35.645497 ], [ 100.220374, 35.64145 ], [ 100.225938, 35.643563 ], [ 100.231359, 35.641552 ], [ 100.240291, 35.643104 ], [ 100.245626, 35.635012 ], [ 100.250762, 35.632034 ], [ 100.254243, 35.624958 ], [ 100.261976, 35.621445 ], [ 100.272534, 35.609862 ], [ 100.273218, 35.604414 ], [ 100.280894, 35.601206 ], [ 100.285202, 35.594789 ], [ 100.285117, 35.589111 ], [ 100.296958, 35.579255 ], [ 100.284603, 35.565348 ], [ 100.280666, 35.564507 ], [ 100.28058, 35.55312 ], [ 100.28272, 35.547719 ], [ 100.281607, 35.543031 ], [ 100.285003, 35.535488 ], [ 100.28369, 35.524097 ], [ 100.28954, 35.51617 ], [ 100.291109, 35.509288 ], [ 100.288141, 35.504088 ], [ 100.289283, 35.491774 ], [ 100.292764, 35.488816 ], [ 100.292421, 35.481932 ], [ 100.307687, 35.480274 ], [ 100.317702, 35.482008 ], [ 100.322353, 35.480019 ], [ 100.331398, 35.481626 ], [ 100.338589, 35.481422 ], [ 100.341785, 35.484278 ], [ 100.343668, 35.49412 ], [ 100.352199, 35.500366 ], [ 100.351886, 35.502354 ], [ 100.358562, 35.511174 ], [ 100.363613, 35.508345 ], [ 100.364925, 35.503323 ], [ 100.372487, 35.498836 ], [ 100.373999, 35.49236 ], [ 100.379934, 35.490117 ], [ 100.385184, 35.48591 ], [ 100.39403, 35.481753 ], [ 100.402504, 35.481677 ], [ 100.414117, 35.475429 ], [ 100.432436, 35.470354 ], [ 100.436431, 35.467855 ], [ 100.442993, 35.460535 ], [ 100.442594, 35.447909 ], [ 100.447388, 35.440638 ], [ 100.46057, 35.433622 ], [ 100.465392, 35.4239 ], [ 100.46311, 35.419409 ], [ 100.474495, 35.416857 ], [ 100.479117, 35.414509 ], [ 100.488875, 35.413743 ], [ 100.504968, 35.409251 ], [ 100.513072, 35.409047 ], [ 100.537839, 35.404606 ], [ 100.56409, 35.4031 ], [ 100.577843, 35.403279 ], [ 100.613282, 35.406903 ], [ 100.63083, 35.410936 ], [ 100.640703, 35.41165 ], [ 100.652316, 35.414636 ], [ 100.675799, 35.418567 ], [ 100.693148, 35.419587 ], [ 100.697485, 35.421884 ], [ 100.712436, 35.422956 ], [ 100.729471, 35.419638 ], [ 100.75635, 35.417699 ], [ 100.767364, 35.41997 ], [ 100.776609, 35.419307 ], [ 100.785169, 35.415887 ], [ 100.804429, 35.413156 ], [ 100.81647, 35.413565 ], [ 100.822747, 35.417316 ], [ 100.831279, 35.429922 ], [ 100.836986, 35.43278 ], [ 100.842008, 35.432422 ], [ 100.867032, 35.426554 ], [ 100.881555, 35.424844 ], [ 100.9013, 35.419332 ], [ 100.914141, 35.417214 ], [ 100.934913, 35.416984 ], [ 100.941847, 35.413871 ], [ 100.954173, 35.403534 ], [ 100.964502, 35.401007 ], [ 100.984647, 35.405653 ], [ 101.006418, 35.408179 ], [ 101.01826, 35.408639 ], [ 101.043398, 35.411089 ], [ 101.082175, 35.409992 ], [ 101.09667, 35.406674 ], [ 101.103661, 35.406495 ], [ 101.121409, 35.408588 ], [ 101.127287, 35.408205 ], [ 101.136132, 35.404989 ], [ 101.142096, 35.398889 ], [ 101.148202, 35.397102 ], [ 101.156534, 35.403534 ], [ 101.162126, 35.403151 ], [ 101.184383, 35.391792 ], [ 101.206924, 35.387988 ], [ 101.2142, 35.388014 ], [ 101.221334, 35.383699 ], [ 101.227411, 35.373691 ], [ 101.231805, 35.371061 ], [ 101.242078, 35.368737 ], [ 101.270269, 35.371674 ], [ 101.2901, 35.36912 ], [ 101.301485, 35.365647 ], [ 101.318862, 35.356965 ], [ 101.338008, 35.350554 ], [ 101.368168, 35.338344 ], [ 101.382948, 35.336148 ], [ 101.39556, 35.335816 ], [ 101.410854, 35.33952 ], [ 101.418672, 35.339085 ], [ 101.437333, 35.334334 ], [ 101.448918, 35.339315 ], [ 101.461073, 35.34708 ], [ 101.479706, 35.352265 ], [ 101.481846, 35.361 ], [ 101.474712, 35.363732 ], [ 101.472572, 35.37124 ], [ 101.465924, 35.375555 ], [ 101.463613, 35.379002 ], [ 101.460474, 35.391971 ], [ 101.455823, 35.39437 ], [ 101.455823, 35.402258 ], [ 101.445779, 35.407567 ], [ 101.433025, 35.422088 ], [ 101.435222, 35.428008 ], [ 101.430399, 35.430662 ], [ 101.420841, 35.433086 ], [ 101.418558, 35.436377 ], [ 101.409998, 35.438265 ], [ 101.407259, 35.446608 ], [ 101.402893, 35.448878 ], [ 101.39984, 35.453291 ], [ 101.395503, 35.454184 ], [ 101.398584, 35.461224 ], [ 101.393163, 35.466758 ], [ 101.396245, 35.469717 ], [ 101.39867, 35.476653 ], [ 101.395046, 35.48132 ], [ 101.396016, 35.489938 ], [ 101.389939, 35.498122 ], [ 101.395389, 35.504445 ], [ 101.404034, 35.506764 ], [ 101.40957, 35.502074 ], [ 101.411253, 35.496618 ], [ 101.420213, 35.491086 ], [ 101.432996, 35.488205 ], [ 101.441043, 35.488893 ], [ 101.45394, 35.479025 ], [ 101.464897, 35.473211 ], [ 101.471145, 35.475327 ], [ 101.476624, 35.47928 ], [ 101.479135, 35.485859 ], [ 101.486325, 35.491137 ], [ 101.492774, 35.491162 ], [ 101.501334, 35.488383 ], [ 101.511834, 35.478209 ], [ 101.519967, 35.471553 ], [ 101.527956, 35.468773 ], [ 101.533006, 35.469079 ], [ 101.538456, 35.471885 ], [ 101.547073, 35.481728 ], [ 101.548614, 35.491468 ], [ 101.559742, 35.494426 ], [ 101.564222, 35.502686 ] ] ], [ [ [ 101.406659, 35.289002 ], [ 101.377698, 35.285066 ], [ 101.341346, 35.277065 ], [ 101.330332, 35.278726 ], [ 101.328278, 35.274176 ], [ 101.335525, 35.269804 ], [ 101.335183, 35.265995 ], [ 101.348537, 35.248837 ], [ 101.348137, 35.232775 ], [ 101.352132, 35.221674 ], [ 101.355527, 35.204967 ], [ 101.350848, 35.197393 ], [ 101.346767, 35.188078 ], [ 101.345341, 35.180682 ], [ 101.348537, 35.177841 ], [ 101.358866, 35.172926 ], [ 101.365942, 35.171646 ], [ 101.37707, 35.172952 ], [ 101.387799, 35.171979 ], [ 101.393819, 35.173259 ], [ 101.398841, 35.172107 ], [ 101.409741, 35.182294 ], [ 101.418872, 35.18667 ], [ 101.417959, 35.196677 ], [ 101.413707, 35.202741 ], [ 101.41405, 35.206195 ], [ 101.406117, 35.229041 ], [ 101.397129, 35.238505 ], [ 101.399127, 35.239221 ], [ 101.425549, 35.254949 ], [ 101.438674, 35.256355 ], [ 101.447434, 35.255741 ], [ 101.449403, 35.246484 ], [ 101.457107, 35.228427 ], [ 101.459989, 35.21932 ], [ 101.467436, 35.216967 ], [ 101.470261, 35.219474 ], [ 101.484499, 35.219934 ], [ 101.492432, 35.221418 ], [ 101.506698, 35.216762 ], [ 101.511207, 35.224769 ], [ 101.511321, 35.228478 ], [ 101.51503, 35.23408 ], [ 101.529525, 35.242546 ], [ 101.529839, 35.248351 ], [ 101.535175, 35.251138 ], [ 101.543535, 35.252034 ], [ 101.548757, 35.256841 ], [ 101.552095, 35.262364 ], [ 101.549442, 35.274253 ], [ 101.543764, 35.276886 ], [ 101.543764, 35.282126 ], [ 101.541053, 35.286344 ], [ 101.545133, 35.297565 ], [ 101.545162, 35.302548 ], [ 101.549955, 35.308528 ], [ 101.549299, 35.312285 ], [ 101.537829, 35.320844 ], [ 101.527071, 35.324881 ], [ 101.521878, 35.323961 ], [ 101.506042, 35.327436 ], [ 101.499051, 35.311237 ], [ 101.489664, 35.302625 ], [ 101.475654, 35.29483 ], [ 101.459247, 35.281308 ], [ 101.456879, 35.280848 ], [ 101.435964, 35.285961 ], [ 101.420356, 35.291252 ], [ 101.406659, 35.289002 ] ] ] ] } },
{ "type": "Feature", "properties": { "POLY_ID": 27, "code": 27, "adcode": 632621, "name": "", "center": "(2:100.243531,34.473386)", "centroid": "(2:99.77287699999999,34.510606)", "childrenNum": 0, "level": "district", "parent": { "adcode": 632600 }, "subFeatureIndex": 0, "acroutes": "(3:100000,630000,632600)", "incdence": 187.569300, "CL": 1 }, "geometry": { "type": "MultiPolygon", "coordinates": [ [ [ [ 100.782087, 34.206477 ], [ 100.787948, 34.208643 ], [ 100.790563, 34.217339 ], [ 100.795262, 34.224672 ], [ 100.791435, 34.232623 ], [ 100.797926, 34.235005 ], [ 100.803302, 34.238996 ], [ 100.809695, 34.2471 ], [ 100.800202, 34.255081 ], [ 100.799379, 34.262256 ], [ 100.807855, 34.271317 ], [ 100.808, 34.277099 ], [ 100.805288, 34.286962 ], [ 100.816283, 34.293733 ], [ 100.815556, 34.303069 ], [ 100.821901, 34.317348 ], [ 100.825001, 34.31979 ], [ 100.831249, 34.319543 ], [ 100.836722, 34.325631 ], [ 100.852076, 34.326403 ], [ 100.855951, 34.330637 ], [ 100.868496, 34.332738 ], [ 100.871789, 34.340525 ], [ 100.875858, 34.342471 ], [ 100.879539, 34.349639 ], [ 100.888693, 34.356374 ], [ 100.891696, 34.362768 ], [ 100.892278, 34.370953 ], [ 100.897218, 34.37574 ], [ 100.910296, 34.375462 ], [ 100.917948, 34.373671 ], [ 100.934029, 34.377686 ], [ 100.941294, 34.377748 ], [ 100.950594, 34.383677 ], [ 100.960668, 34.408749 ], [ 100.960765, 34.416838 ], [ 100.962606, 34.422425 ], [ 100.968757, 34.429586 ], [ 100.976216, 34.447424 ], [ 100.975683, 34.460198 ], [ 100.977621, 34.480312 ], [ 100.974133, 34.496103 ], [ 100.970694, 34.499958 ], [ 100.970549, 34.510474 ], [ 100.972438, 34.514852 ], [ 100.968612, 34.527647 ], [ 100.967934, 34.533257 ], [ 100.970113, 34.542474 ], [ 100.964689, 34.54682 ], [ 100.959022, 34.548823 ], [ 100.95442, 34.547159 ], [ 100.947881, 34.540131 ], [ 100.943183, 34.540532 ], [ 100.936305, 34.545618 ], [ 100.916641, 34.570179 ], [ 100.918336, 34.585954 ], [ 100.908358, 34.605883 ], [ 100.910247, 34.626178 ], [ 100.892568, 34.638062 ], [ 100.891696, 34.657703 ], [ 100.879636, 34.691277 ], [ 100.878667, 34.709397 ], [ 100.868205, 34.718809 ], [ 100.852851, 34.721578 ], [ 100.837788, 34.71155 ], [ 100.819382, 34.706905 ], [ 100.801558, 34.6962 ], [ 100.793324, 34.694969 ], [ 100.779859, 34.679584 ], [ 100.767702, 34.672445 ], [ 100.745228, 34.679954 ], [ 100.731036, 34.66909 ], [ 100.711275, 34.676476 ], [ 100.69563, 34.673184 ], [ 100.693644, 34.673799 ], [ 100.691416, 34.681277 ], [ 100.68294, 34.692292 ], [ 100.680567, 34.690415 ], [ 100.678775, 34.694446 ], [ 100.681003, 34.69943 ], [ 100.675093, 34.697523 ], [ 100.670492, 34.699645 ], [ 100.668409, 34.704752 ], [ 100.659352, 34.710658 ], [ 100.654799, 34.708567 ], [ 100.649035, 34.708659 ], [ 100.644143, 34.713827 ], [ 100.641431, 34.732188 ], [ 100.631647, 34.728774 ], [ 100.62782, 34.723269 ], [ 100.620458, 34.717702 ], [ 100.608834, 34.711243 ], [ 100.602779, 34.705337 ], [ 100.601472, 34.70146 ], [ 100.598323, 34.703183 ], [ 100.595611, 34.723607 ], [ 100.587861, 34.734402 ], [ 100.556281, 34.741444 ], [ 100.549404, 34.750699 ], [ 100.540492, 34.754757 ], [ 100.517049, 34.780394 ], [ 100.502034, 34.790689 ], [ 100.48542, 34.80633 ], [ 100.46561, 34.811491 ], [ 100.421922, 34.812843 ], [ 100.387678, 34.823626 ], [ 100.356534, 34.821476 ], [ 100.317447, 34.850408 ], [ 100.319045, 34.859129 ], [ 100.322968, 34.865884 ], [ 100.321854, 34.870458 ], [ 100.313669, 34.877673 ], [ 100.319287, 34.889214 ], [ 100.318318, 34.892805 ], [ 100.309503, 34.891946 ], [ 100.3034, 34.892867 ], [ 100.298169, 34.897072 ], [ 100.298072, 34.910268 ], [ 100.287998, 34.905204 ], [ 100.282283, 34.904314 ], [ 100.278989, 34.900724 ], [ 100.262666, 34.896427 ], [ 100.252059, 34.89078 ], [ 100.243776, 34.893174 ], [ 100.236802, 34.893511 ], [ 100.228713, 34.892069 ], [ 100.211422, 34.891455 ], [ 100.200911, 34.894401 ], [ 100.186187, 34.895384 ], [ 100.166909, 34.890933 ], [ 100.147923, 34.888539 ], [ 100.133198, 34.889245 ], [ 100.106123, 34.886513 ], [ 100.101812, 34.88154 ], [ 100.096581, 34.870612 ], [ 100.091932, 34.852128 ], [ 100.088444, 34.84485 ], [ 100.074156, 34.829708 ], [ 100.058899, 34.822366 ], [ 100.048146, 34.816345 ], [ 100.03749, 34.814656 ], [ 100.025963, 34.818649 ], [ 100.023492, 34.8055 ], [ 100.013369, 34.80845 ], [ 99.996659, 34.80891 ], [ 99.984647, 34.805469 ], [ 99.969438, 34.807989 ], [ 99.950888, 34.819264 ], [ 99.94338, 34.820032 ], [ 99.937665, 34.822581 ], [ 99.924587, 34.81997 ], [ 99.913011, 34.829677 ], [ 99.902985, 34.835298 ], [ 99.895623, 34.835667 ], [ 99.88952, 34.833578 ], [ 99.879058, 34.837417 ], [ 99.87218, 34.84227 ], [ 99.863123, 34.840335 ], [ 99.852903, 34.831428 ], [ 99.846025, 34.83066 ], [ 99.839438, 34.83496 ], [ 99.830477, 34.833179 ], [ 99.824762, 34.828694 ], [ 99.815462, 34.831213 ], [ 99.812169, 34.837325 ], [ 99.807761, 34.84141 ], [ 99.801465, 34.843867 ], [ 99.799188, 34.849825 ], [ 99.790034, 34.855874 ], [ 99.78427, 34.855628 ], [ 99.775213, 34.859743 ], [ 99.76446, 34.856273 ], [ 99.758938, 34.861554 ], [ 99.751479, 34.865239 ], [ 99.743827, 34.863888 ], [ 99.73443, 34.867572 ], [ 99.733171, 34.873436 ], [ 99.72547, 34.878593 ], [ 99.72392, 34.888999 ], [ 99.716993, 34.895967 ], [ 99.707887, 34.901829 ], [ 99.691226, 34.907046 ], [ 99.674225, 34.909286 ], [ 99.659597, 34.919074 ], [ 99.65611, 34.926008 ], [ 99.654609, 34.934261 ], [ 99.651024, 34.939353 ], [ 99.645454, 34.940089 ], [ 99.638431, 34.93788 ], [ 99.626952, 34.936408 ], [ 99.61494, 34.936561 ], [ 99.59295, 34.939568 ], [ 99.582682, 34.942911 ], [ 99.572268, 34.951285 ], [ 99.553766, 34.959811 ], [ 99.546791, 34.959903 ], [ 99.543449, 34.958124 ], [ 99.528628, 34.954413 ], [ 99.51308, 34.955333 ], [ 99.49608, 34.960117 ], [ 99.486974, 34.960976 ], [ 99.47748, 34.965821 ], [ 99.470942, 34.9741 ], [ 99.461787, 34.982839 ], [ 99.46048, 34.989338 ], [ 99.45273, 34.99222 ], [ 99.447693, 34.999883 ], [ 99.440524, 35.005431 ], [ 99.431951, 35.00491 ], [ 99.428851, 35.008128 ], [ 99.434373, 35.016465 ], [ 99.43229, 35.022318 ], [ 99.419552, 35.036995 ], [ 99.416161, 35.042142 ], [ 99.407346, 35.047963 ], [ 99.400953, 35.050567 ], [ 99.395964, 35.054733 ], [ 99.387245, 35.067199 ], [ 99.377413, 35.084471 ], [ 99.375572, 35.093075 ], [ 99.370584, 35.098403 ], [ 99.359056, 35.097882 ], [ 99.349611, 35.099964 ], [ 99.344816, 35.103025 ], [ 99.345397, 35.10875 ], [ 99.349466, 35.110495 ], [ 99.349417, 35.114474 ], [ 99.342588, 35.117841 ], [ 99.343847, 35.123748 ], [ 99.340505, 35.134184 ], [ 99.337308, 35.13602 ], [ 99.331787, 35.134154 ], [ 99.327089, 35.142049 ], [ 99.319145, 35.146944 ], [ 99.313478, 35.155389 ], [ 99.307908, 35.158876 ], [ 99.293523, 35.172734 ], [ 99.28805, 35.180595 ], [ 99.284514, 35.188638 ], [ 99.276813, 35.198332 ], [ 99.273519, 35.20408 ], [ 99.266351, 35.21261 ], [ 99.260248, 35.215882 ], [ 99.252111, 35.218022 ], [ 99.242084, 35.218816 ], [ 99.234286, 35.22117 ], [ 99.228426, 35.225144 ], [ 99.226391, 35.238899 ], [ 99.219756, 35.245378 ], [ 99.210844, 35.249381 ], [ 99.201011, 35.250634 ], [ 99.199849, 35.255767 ], [ 99.191179, 35.263467 ], [ 99.187401, 35.263467 ], [ 99.181782, 35.270555 ], [ 99.180329, 35.294931 ], [ 99.179409, 35.299421 ], [ 99.169722, 35.269822 ], [ 99.165314, 35.257631 ], [ 99.174517, 35.249748 ], [ 99.183478, 35.236026 ], [ 99.187837, 35.215912 ], [ 99.197088, 35.196222 ], [ 99.202416, 35.187445 ], [ 99.208809, 35.182582 ], [ 99.21065, 35.17359 ], [ 99.216559, 35.170195 ], [ 99.222226, 35.163282 ], [ 99.226924, 35.154502 ], [ 99.233947, 35.151228 ], [ 99.251287, 35.151534 ], [ 99.257826, 35.150861 ], [ 99.271194, 35.143976 ], [ 99.282819, 35.133572 ], [ 99.29081, 35.123167 ], [ 99.29299, 35.118576 ], [ 99.293668, 35.110097 ], [ 99.289115, 35.104403 ], [ 99.27783, 35.098311 ], [ 99.259231, 35.086553 ], [ 99.250706, 35.082756 ], [ 99.248042, 35.077796 ], [ 99.241794, 35.072314 ], [ 99.246831, 35.066158 ], [ 99.253709, 35.064045 ], [ 99.267222, 35.057245 ], [ 99.271533, 35.056173 ], [ 99.266157, 35.050414 ], [ 99.256276, 35.04539 ], [ 99.252789, 35.045237 ], [ 99.247025, 35.041376 ], [ 99.240389, 35.039661 ], [ 99.221112, 35.046002 ], [ 99.217092, 35.050291 ], [ 99.211376, 35.04974 ], [ 99.201157, 35.050965 ], [ 99.187353, 35.057888 ], [ 99.174372, 35.059879 ], [ 99.165363, 35.06674 ], [ 99.152237, 35.072161 ], [ 99.146667, 35.075499 ], [ 99.13882, 35.083736 ], [ 99.134849, 35.084716 ], [ 99.120609, 35.080735 ], [ 99.110147, 35.083461 ], [ 99.098474, 35.090136 ], [ 99.084573, 35.08937 ], [ 99.067087, 35.086002 ], [ 99.057207, 35.078439 ], [ 99.050232, 35.075284 ], [ 99.041368, 35.066985 ], [ 99.035265, 35.057766 ], [ 99.024658, 35.055958 ], [ 99.018119, 35.05363 ], [ 99.01376, 35.058623 ], [ 99.014293, 35.062666 ], [ 99.008335, 35.064718 ], [ 99.002087, 35.06968 ], [ 98.999665, 35.07409 ], [ 98.996178, 35.071426 ], [ 98.994967, 35.064565 ], [ 98.998116, 35.052589 ], [ 99.000683, 35.049679 ], [ 99.001554, 35.040917 ], [ 98.994677, 35.036137 ], [ 98.993756, 35.031786 ], [ 99.002087, 35.030009 ], [ 99.003637, 35.022471 ], [ 99.009013, 35.018641 ], [ 99.010127, 35.014932 ], [ 99.007415, 35.008987 ], [ 99.011096, 34.999485 ], [ 99.018555, 34.995806 ], [ 99.017974, 34.985874 ], [ 99.012065, 34.980907 ], [ 99.006253, 34.979681 ], [ 99.009449, 34.969194 ], [ 99.015843, 34.965055 ], [ 99.016618, 34.959136 ], [ 99.02151, 34.949046 ], [ 99.028145, 34.939384 ], [ 99.048876, 34.916343 ], [ 99.050813, 34.912446 ], [ 99.06268, 34.901614 ], [ 99.066845, 34.896304 ], [ 99.084524, 34.879668 ], [ 99.10138, 34.865331 ], [ 99.110098, 34.849425 ], [ 99.113876, 34.837479 ], [ 99.112714, 34.834069 ], [ 99.101186, 34.825223 ], [ 99.089562, 34.808818 ], [ 99.08898, 34.805838 ], [ 99.093582, 34.795268 ], [ 99.099345, 34.791304 ], [ 99.112665, 34.784543 ], [ 99.127535, 34.770189 ], [ 99.14875, 34.754388 ], [ 99.163958, 34.750115 ], [ 99.188418, 34.750299 ], [ 99.20135, 34.741229 ], [ 99.209633, 34.737262 ], [ 99.219078, 34.7376 ], [ 99.224987, 34.741905 ], [ 99.227021, 34.748085 ], [ 99.230993, 34.753527 ], [ 99.238839, 34.759307 ], [ 99.251917, 34.750853 ], [ 99.26669, 34.748393 ], [ 99.270129, 34.745287 ], [ 99.268046, 34.739814 ], [ 99.279186, 34.737723 ], [ 99.281317, 34.73268 ], [ 99.277588, 34.720101 ], [ 99.275069, 34.715734 ], [ 99.276425, 34.704783 ], [ 99.279186, 34.699338 ], [ 99.280784, 34.6898 ], [ 99.282964, 34.686569 ], [ 99.303065, 34.668536 ], [ 99.306891, 34.662781 ], [ 99.306552, 34.658195 ], [ 99.301224, 34.655025 ], [ 99.280203, 34.648099 ], [ 99.265091, 34.642034 ], [ 99.251384, 34.635292 ], [ 99.243247, 34.628949 ], [ 99.229152, 34.615123 ], [ 99.223485, 34.608101 ], [ 99.219756, 34.606869 ], [ 99.211861, 34.608409 ], [ 99.20818, 34.6073 ], [ 99.196894, 34.598892 ], [ 99.190113, 34.597382 ], [ 99.184204, 34.598368 ], [ 99.178828, 34.5923 ], [ 99.169916, 34.587895 ], [ 99.163764, 34.576619 ], [ 99.159599, 34.572459 ], [ 99.150009, 34.568361 ], [ 99.135866, 34.567652 ], [ 99.111793, 34.569625 ], [ 99.095422, 34.565465 ], [ 99.08714, 34.560411 ], [ 99.08433, 34.557175 ], [ 99.069848, 34.575386 ], [ 99.06331, 34.589404 ], [ 99.059193, 34.596089 ], [ 99.057158, 34.610288 ], [ 99.040981, 34.634676 ], [ 99.035992, 34.639756 ], [ 99.027516, 34.652624 ], [ 99.0249, 34.667767 ], [ 99.020493, 34.676507 ], [ 99.014729, 34.6818 ], [ 99.008335, 34.685031 ], [ 98.983488, 34.687431 ], [ 98.970604, 34.685892 ], [ 98.965858, 34.6834 ], [ 98.950165, 34.678661 ], [ 98.925559, 34.669614 ], [ 98.90047, 34.665643 ], [ 98.89243, 34.666413 ], [ 98.870537, 34.674353 ], [ 98.861092, 34.675338 ], [ 98.854698, 34.674476 ], [ 98.844091, 34.668383 ], [ 98.835421, 34.658657 ], [ 98.827478, 34.655271 ], [ 98.821956, 34.650377 ], [ 98.819389, 34.644558 ], [ 98.808782, 34.63563 ], [ 98.809896, 34.628733 ], [ 98.81532, 34.627563 ], [ 98.857411, 34.580686 ], [ 98.865984, 34.57172 ], [ 98.901148, 34.540532 ], [ 98.909721, 34.535816 ], [ 98.912869, 34.529466 ], [ 98.918875, 34.523115 ], [ 98.915388, 34.512015 ], [ 98.903085, 34.50039 ], [ 98.889669, 34.492187 ], [ 98.880757, 34.483119 ], [ 98.892236, 34.469361 ], [ 98.908365, 34.459303 ], [ 98.921975, 34.458316 ], [ 98.933551, 34.448349 ], [ 98.944498, 34.447424 ], [ 98.959173, 34.452453 ], [ 98.972639, 34.443227 ], [ 98.980533, 34.431067 ], [ 98.996953, 34.43082 ], [ 99.015455, 34.441097 ], [ 99.02306, 34.41764 ], [ 99.038317, 34.408348 ], [ 99.056432, 34.404304 ], [ 99.06176, 34.39819 ], [ 99.062341, 34.386117 ], [ 99.058224, 34.368884 ], [ 99.067087, 34.358196 ], [ 99.065053, 34.350689 ], [ 99.065683, 34.340123 ], [ 99.06205, 34.335612 ], [ 99.056432, 34.33382 ], [ 99.050668, 34.323066 ], [ 99.05091, 34.297442 ], [ 99.04534, 34.293764 ], [ 99.038704, 34.283345 ], [ 99.041078, 34.268997 ], [ 99.048876, 34.253812 ], [ 99.045485, 34.244966 ], [ 99.046357, 34.242461 ], [ 99.041998, 34.231355 ], [ 99.04442, 34.225631 ], [ 99.048924, 34.221423 ], [ 99.060355, 34.215977 ], [ 99.07445, 34.211676 ], [ 99.07876, 34.200009 ], [ 99.077937, 34.196666 ], [ 99.071689, 34.191559 ], [ 99.065731, 34.189269 ], [ 99.063988, 34.180818 ], [ 99.057061, 34.17633 ], [ 99.056335, 34.168528 ], [ 99.060549, 34.164286 ], [ 99.069703, 34.147286 ], [ 99.075806, 34.138893 ], [ 99.067281, 34.123964 ], [ 99.069412, 34.101347 ], [ 99.064666, 34.09391 ], [ 99.053671, 34.088797 ], [ 99.052315, 34.073022 ], [ 99.049263, 34.025616 ], [ 99.05619, 34.012714 ], [ 99.064278, 34.009581 ], [ 99.068492, 33.998196 ], [ 99.084573, 33.988889 ], [ 99.066845, 33.969619 ], [ 99.066652, 33.962078 ], [ 99.073868, 33.961209 ], [ 99.082199, 33.96785 ], [ 99.089416, 33.96695 ], [ 99.100024, 33.956988 ], [ 99.103317, 33.945627 ], [ 99.109711, 33.913865 ], [ 99.123902, 33.904579 ], [ 99.1348, 33.906598 ], [ 99.144681, 33.905666 ], [ 99.151607, 33.895727 ], [ 99.157565, 33.882805 ], [ 99.187837, 33.869353 ], [ 99.198541, 33.855215 ], [ 99.204111, 33.838122 ], [ 99.215445, 33.823575 ], [ 99.229685, 33.81801 ], [ 99.231913, 33.799914 ], [ 99.231719, 33.793882 ], [ 99.242375, 33.787631 ], [ 99.2447, 33.774786 ], [ 99.267465, 33.749494 ], [ 99.273616, 33.743333 ], [ 99.279864, 33.741715 ], [ 99.288631, 33.731757 ], [ 99.313817, 33.728272 ], [ 99.326265, 33.722016 ], [ 99.327621, 33.737079 ], [ 99.334887, 33.739195 ], [ 99.342588, 33.72323 ], [ 99.350919, 33.729859 ], [ 99.356586, 33.73879 ], [ 99.375863, 33.749712 ], [ 99.377025, 33.75721 ], [ 99.383952, 33.778922 ], [ 99.372618, 33.7927 ], [ 99.37286, 33.799479 ], [ 99.380271, 33.806102 ], [ 99.396642, 33.811015 ], [ 99.414708, 33.810641 ], [ 99.438248, 33.814652 ], [ 99.452827, 33.820341 ], [ 99.489347, 33.808807 ], [ 99.494336, 33.804796 ], [ 99.498598, 33.795188 ], [ 99.503926, 33.790212 ], [ 99.509641, 33.78875 ], [ 99.519861, 33.788626 ], [ 99.526739, 33.801034 ], [ 99.537589, 33.818445 ], [ 99.545241, 33.827087 ], [ 99.545435, 33.834268 ], [ 99.542432, 33.840515 ], [ 99.544273, 33.851548 ], [ 99.547663, 33.863108 ], [ 99.552458, 33.868918 ], [ 99.56045, 33.864786 ], [ 99.56418, 33.867116 ], [ 99.570573, 33.87594 ], [ 99.572317, 33.882619 ], [ 99.580841, 33.890695 ], [ 99.586218, 33.892839 ], [ 99.591497, 33.903306 ], [ 99.58428, 33.906318 ], [ 99.579921, 33.905138 ], [ 99.577596, 33.909144 ], [ 99.57159, 33.908958 ], [ 99.562145, 33.914144 ], [ 99.551829, 33.917529 ], [ 99.545387, 33.916691 ], [ 99.539817, 33.920199 ], [ 99.530614, 33.921255 ], [ 99.511482, 33.929887 ], [ 99.504071, 33.936252 ], [ 99.502425, 33.940815 ], [ 99.498744, 33.942802 ], [ 99.495256, 33.949538 ], [ 99.481307, 33.959595 ], [ 99.477335, 33.963474 ], [ 99.479273, 33.967602 ], [ 99.477287, 33.976974 ], [ 99.480387, 33.979084 ], [ 99.47811, 33.981721 ], [ 99.480435, 33.985103 ], [ 99.47811, 33.98833 ], [ 99.48213, 33.994691 ], [ 99.479999, 33.998289 ], [ 99.46789, 33.999778 ], [ 99.462175, 34.005921 ], [ 99.466098, 34.009953 ], [ 99.463289, 34.018669 ], [ 99.47007, 34.024159 ], [ 99.467793, 34.027012 ], [ 99.470167, 34.029896 ], [ 99.467454, 34.035819 ], [ 99.472153, 34.045276 ], [ 99.481016, 34.044966 ], [ 99.483486, 34.048811 ], [ 99.480822, 34.054732 ], [ 99.476996, 34.057337 ], [ 99.469634, 34.058019 ], [ 99.463628, 34.075687 ], [ 99.462223, 34.076772 ], [ 99.467939, 34.089355 ], [ 99.469246, 34.097505 ], [ 99.474138, 34.105902 ], [ 99.48305, 34.111417 ], [ 99.492108, 34.121981 ], [ 99.487603, 34.124211 ], [ 99.487167, 34.131769 ], [ 99.481065, 34.136384 ], [ 99.477432, 34.141495 ], [ 99.473073, 34.143353 ], [ 99.468181, 34.152798 ], [ 99.479854, 34.153449 ], [ 99.483486, 34.152396 ], [ 99.490267, 34.156421 ], [ 99.488669, 34.172088 ], [ 99.49482, 34.182118 ], [ 99.50906, 34.185802 ], [ 99.516277, 34.183542 ], [ 99.515357, 34.178342 ], [ 99.517779, 34.174874 ], [ 99.530275, 34.171655 ], [ 99.536572, 34.166237 ], [ 99.543546, 34.165772 ], [ 99.549601, 34.162707 ], [ 99.553136, 34.171562 ], [ 99.556866, 34.174782 ], [ 99.566214, 34.175648 ], [ 99.570234, 34.172893 ], [ 99.577693, 34.16249 ], [ 99.58244, 34.150971 ], [ 99.587332, 34.145645 ], [ 99.603606, 34.144065 ], [ 99.620123, 34.139977 ], [ 99.622593, 34.138119 ], [ 99.630391, 34.12703 ], [ 99.645212, 34.118387 ], [ 99.654802, 34.115073 ], [ 99.664732, 34.113369 ], [ 99.688271, 34.113338 ], [ 99.697716, 34.115382 ], [ 99.713312, 34.1134 ], [ 99.72329, 34.117985 ], [ 99.72421, 34.122074 ], [ 99.722709, 34.130871 ], [ 99.725566, 34.135889 ], [ 99.72237, 34.142517 ], [ 99.723048, 34.146852 ], [ 99.719899, 34.155214 ], [ 99.724695, 34.16537 ], [ 99.731136, 34.198523 ], [ 99.731282, 34.206756 ], [ 99.736803, 34.219072 ], [ 99.736852, 34.223187 ], [ 99.724743, 34.225631 ], [ 99.705853, 34.223094 ], [ 99.68832, 34.224486 ], [ 99.681829, 34.230086 ], [ 99.67529, 34.232345 ], [ 99.671561, 34.239305 ], [ 99.67098, 34.251864 ], [ 99.665167, 34.261854 ], [ 99.660711, 34.27311 ], [ 99.654996, 34.283005 ], [ 99.661002, 34.293578 ], [ 99.661099, 34.311569 ], [ 99.658871, 34.327269 ], [ 99.647392, 34.339227 ], [ 99.637075, 34.340308 ], [ 99.632667, 34.336292 ], [ 99.623077, 34.351215 ], [ 99.61988, 34.358351 ], [ 99.619735, 34.365919 ], [ 99.626807, 34.374073 ], [ 99.643614, 34.383739 ], [ 99.654851, 34.388896 ], [ 99.663763, 34.391768 ], [ 99.676986, 34.399642 ], [ 99.689482, 34.400661 ], [ 99.69665, 34.39782 ], [ 99.708469, 34.389421 ], [ 99.719415, 34.384048 ], [ 99.726874, 34.381886 ], [ 99.742664, 34.381207 ], [ 99.763394, 34.37818 ], [ 99.771435, 34.379446 ], [ 99.785675, 34.384974 ], [ 99.800447, 34.389545 ], [ 99.807567, 34.401371 ], [ 99.80965, 34.406835 ], [ 99.815511, 34.409707 ], [ 99.820451, 34.407576 ], [ 99.832076, 34.395936 ], [ 99.840794, 34.39007 ], [ 99.85208, 34.385993 ], [ 99.865884, 34.384851 ], [ 99.883224, 34.380219 ], [ 99.906812, 34.370243 ], [ 99.922941, 34.359926 ], [ 99.931223, 34.356837 ], [ 99.948853, 34.343367 ], [ 99.953067, 34.341977 ], [ 99.959219, 34.333233 ], [ 99.967743, 34.328227 ], [ 99.977091, 34.328536 ], [ 99.98363, 34.320161 ], [ 99.985519, 34.313176 ], [ 99.997531, 34.313392 ], [ 100.002375, 34.310085 ], [ 100.007073, 34.311785 ], [ 100.011335, 34.307674 ], [ 100.015888, 34.306685 ], [ 100.03129, 34.298926 ], [ 100.037539, 34.293578 ], [ 100.063355, 34.281304 ], [ 100.080695, 34.277377 ], [ 100.090672, 34.277223 ], [ 100.092658, 34.279016 ], [ 100.1084, 34.300997 ], [ 100.11426, 34.30412 ], [ 100.123996, 34.306469 ], [ 100.135087, 34.307643 ], [ 100.144, 34.309992 ], [ 100.149037, 34.314041 ], [ 100.155769, 34.316668 ], [ 100.16812, 34.324673 ], [ 100.181392, 34.338176 ], [ 100.190788, 34.342317 ], [ 100.202461, 34.351894 ], [ 100.211761, 34.357022 ], [ 100.215975, 34.35554 ], [ 100.225129, 34.34933 ], [ 100.238594, 34.344109 ], [ 100.241936, 34.331564 ], [ 100.238061, 34.322788 ], [ 100.236753, 34.313392 ], [ 100.232588, 34.305603 ], [ 100.217234, 34.288446 ], [ 100.203963, 34.278398 ], [ 100.191418, 34.272677 ], [ 100.162211, 34.264977 ], [ 100.164633, 34.261019 ], [ 100.171705, 34.256534 ], [ 100.181004, 34.253163 ], [ 100.196552, 34.245987 ], [ 100.215781, 34.242182 ], [ 100.235349, 34.239986 ], [ 100.238884, 34.237418 ], [ 100.244455, 34.227921 ], [ 100.255352, 34.221083 ], [ 100.268769, 34.215358 ], [ 100.283009, 34.220619 ], [ 100.283929, 34.23482 ], [ 100.292938, 34.241285 ], [ 100.309067, 34.241502 ], [ 100.335222, 34.245647 ], [ 100.341955, 34.24874 ], [ 100.343311, 34.257679 ], [ 100.337063, 34.263493 ], [ 100.333915, 34.26974 ], [ 100.339388, 34.277439 ], [ 100.344183, 34.28149 ], [ 100.347767, 34.289899 ], [ 100.340405, 34.294598 ], [ 100.336627, 34.299483 ], [ 100.334351, 34.308231 ], [ 100.337257, 34.312774 ], [ 100.344813, 34.315834 ], [ 100.355323, 34.314536 ], [ 100.378185, 34.308416 ], [ 100.385159, 34.308756 ], [ 100.415964, 34.31296 ], [ 100.437712, 34.309096 ], [ 100.451564, 34.309714 ], [ 100.474087, 34.315432 ], [ 100.48266, 34.31639 ], [ 100.489828, 34.315061 ], [ 100.493606, 34.312465 ], [ 100.496609, 34.301863 ], [ 100.50339, 34.296886 ], [ 100.508863, 34.295155 ], [ 100.519906, 34.295371 ], [ 100.57924, 34.293826 ], [ 100.585924, 34.294815 ], [ 100.61576, 34.2933 ], [ 100.628256, 34.293764 ], [ 100.6393, 34.292156 ], [ 100.664292, 34.292125 ], [ 100.681099, 34.289281 ], [ 100.690932, 34.282696 ], [ 100.704058, 34.268008 ], [ 100.713842, 34.260926 ], [ 100.727743, 34.244131 ], [ 100.738834, 34.236583 ], [ 100.754382, 34.228911 ], [ 100.77085, 34.21641 ], [ 100.782087, 34.206477 ] ] ] ] } },
{ "type": "Feature", "properties": { "POLY_ID": 28, "code": 28, "adcode": 632622, "name": "", "center": "(2:100.737955,32.931589)", "centroid": "(2:100.525409,32.929113)", "childrenNum": 0, "level": "district", "parent": { "adcode": 632600 }, "subFeatureIndex": 1, "acroutes": "(3:100000,630000,632600)", "incdence": 104.873500, "CL": 1 }, "geometry": { "type": "MultiPolygon", "coordinates": [ [ [ [ 99.877508, 33.045743 ], [ 99.884289, 33.048817 ], [ 99.889714, 33.043265 ], [ 99.893976, 33.046088 ], [ 99.903082, 33.047029 ], [ 99.90749, 33.042167 ], [ 99.906812, 33.025604 ], [ 99.911171, 33.018544 ], [ 99.917564, 33.016097 ], [ 99.921148, 33.006966 ], [ 99.931078, 33.001882 ], [ 99.931078, 32.997928 ], [ 99.940377, 32.990772 ], [ 99.947449, 32.986911 ], [ 99.948902, 32.969427 ], [ 99.953503, 32.960573 ], [ 99.956555, 32.948108 ], [ 99.966581, 32.943492 ], [ 99.970892, 32.939095 ], [ 99.985616, 32.940383 ], [ 99.99477, 32.938467 ], [ 100.002471, 32.94167 ], [ 100.008429, 32.938404 ], [ 100.012401, 32.934007 ], [ 100.021119, 32.931149 ], [ 100.029547, 32.93294 ], [ 100.038314, 32.929139 ], [ 100.038217, 32.921224 ], [ 100.032404, 32.906146 ], [ 100.027222, 32.8987 ], [ 100.029595, 32.89584 ], [ 100.036425, 32.898354 ], [ 100.043399, 32.898794 ], [ 100.052311, 32.894238 ], [ 100.055266, 32.890468 ], [ 100.066019, 32.895966 ], [ 100.073817, 32.891222 ], [ 100.07556, 32.885534 ], [ 100.08239, 32.885157 ], [ 100.081227, 32.874535 ], [ 100.08578, 32.869978 ], [ 100.088638, 32.864226 ], [ 100.09755, 32.867715 ], [ 100.109223, 32.862246 ], [ 100.111257, 32.859009 ], [ 100.108496, 32.85684 ], [ 100.109707, 32.84656 ], [ 100.123124, 32.836814 ], [ 100.119298, 32.82974 ], [ 100.119152, 32.81603 ], [ 100.117069, 32.802474 ], [ 100.119879, 32.795083 ], [ 100.119346, 32.785205 ], [ 100.121816, 32.776365 ], [ 100.128791, 32.765037 ], [ 100.129324, 32.760066 ], [ 100.132908, 32.753048 ], [ 100.136347, 32.7409 ], [ 100.138672, 32.721005 ], [ 100.135911, 32.714709 ], [ 100.125304, 32.714835 ], [ 100.124189, 32.711497 ], [ 100.118716, 32.707625 ], [ 100.115277, 32.699627 ], [ 100.107189, 32.693077 ], [ 100.103217, 32.684448 ], [ 100.096436, 32.684322 ], [ 100.092803, 32.681865 ], [ 100.091786, 32.673613 ], [ 100.087911, 32.669108 ], [ 100.095855, 32.66536 ], [ 100.105445, 32.656728 ], [ 100.10961, 32.649356 ], [ 100.109659, 32.640124 ], [ 100.112371, 32.639115 ], [ 100.121138, 32.641006 ], [ 100.12511, 32.639682 ], [ 100.12821, 32.633569 ], [ 100.131891, 32.632466 ], [ 100.146857, 32.635271 ], [ 100.159838, 32.629662 ], [ 100.175918, 32.628842 ], [ 100.188076, 32.630796 ], [ 100.191951, 32.629031 ], [ 100.19166, 32.625565 ], [ 100.197957, 32.619545 ], [ 100.196504, 32.613525 ], [ 100.199313, 32.610625 ], [ 100.209969, 32.605865 ], [ 100.214957, 32.606527 ], [ 100.217331, 32.610152 ], [ 100.214037, 32.61633 ], [ 100.22169, 32.623012 ], [ 100.220237, 32.630985 ], [ 100.224354, 32.637288 ], [ 100.229779, 32.650553 ], [ 100.229343, 32.661643 ], [ 100.231377, 32.665895 ], [ 100.229294, 32.672258 ], [ 100.229875, 32.679755 ], [ 100.232539, 32.683629 ], [ 100.230844, 32.696257 ], [ 100.237238, 32.705609 ], [ 100.23932, 32.714394 ], [ 100.238158, 32.720124 ], [ 100.240241, 32.722674 ], [ 100.255498, 32.725035 ], [ 100.262133, 32.729096 ], [ 100.258113, 32.740207 ], [ 100.264361, 32.742725 ], [ 100.283493, 32.734762 ], [ 100.295021, 32.732338 ], [ 100.303255, 32.728372 ], [ 100.309649, 32.726861 ], [ 100.323695, 32.725948 ], [ 100.334496, 32.718266 ], [ 100.339194, 32.719368 ], [ 100.34612, 32.726735 ], [ 100.354839, 32.729253 ], [ 100.360893, 32.734321 ], [ 100.369272, 32.738004 ], [ 100.376489, 32.74518 ], [ 100.389228, 32.748233 ], [ 100.400077, 32.756352 ], [ 100.402693, 32.754401 ], [ 100.400562, 32.749209 ], [ 100.406035, 32.742662 ], [ 100.398818, 32.739106 ], [ 100.392667, 32.726672 ], [ 100.391165, 32.719526 ], [ 100.385837, 32.713449 ], [ 100.382059, 32.70583 ], [ 100.377797, 32.702807 ], [ 100.37833, 32.699186 ], [ 100.384191, 32.696383 ], [ 100.392957, 32.697202 ], [ 100.397074, 32.708254 ], [ 100.410103, 32.721226 ], [ 100.4133, 32.725916 ], [ 100.420323, 32.731771 ], [ 100.422697, 32.728624 ], [ 100.428896, 32.725822 ], [ 100.428267, 32.723052 ], [ 100.434854, 32.720061 ], [ 100.43839, 32.712599 ], [ 100.442071, 32.708821 ], [ 100.442022, 32.702681 ], [ 100.449481, 32.698084 ], [ 100.444105, 32.695911 ], [ 100.449966, 32.694084 ], [ 100.456698, 32.701548 ], [ 100.466046, 32.695092 ], [ 100.470163, 32.694525 ], [ 100.474426, 32.68681 ], [ 100.474135, 32.67881 ], [ 100.476363, 32.672447 ], [ 100.483435, 32.668226 ], [ 100.488859, 32.667218 ], [ 100.4938, 32.65761 ], [ 100.497578, 32.656791 ], [ 100.501792, 32.648158 ], [ 100.507895, 32.641794 ], [ 100.510655, 32.633758 ], [ 100.517, 32.63171 ], [ 100.511333, 32.627109 ], [ 100.504601, 32.626857 ], [ 100.506684, 32.623768 ], [ 100.515402, 32.622413 ], [ 100.515547, 32.616204 ], [ 100.508234, 32.613367 ], [ 100.508912, 32.609743 ], [ 100.52567, 32.61072 ], [ 100.52567, 32.603564 ], [ 100.533517, 32.60161 ], [ 100.524363, 32.594926 ], [ 100.524314, 32.591364 ], [ 100.528286, 32.58922 ], [ 100.537828, 32.595967 ], [ 100.540152, 32.593949 ], [ 100.53526, 32.586319 ], [ 100.538215, 32.581748 ], [ 100.545093, 32.581243 ], [ 100.54301, 32.573581 ], [ 100.54519, 32.56986 ], [ 100.551147, 32.570774 ], [ 100.5557, 32.565413 ], [ 100.562772, 32.569607 ], [ 100.566065, 32.568377 ], [ 100.568729, 32.563174 ], [ 100.577254, 32.56084 ], [ 100.572362, 32.556803 ], [ 100.576576, 32.552261 ], [ 100.579095, 32.556299 ], [ 100.587813, 32.558696 ], [ 100.588636, 32.552167 ], [ 100.595708, 32.551599 ], [ 100.602876, 32.553586 ], [ 100.60152, 32.548539 ], [ 100.604717, 32.546205 ], [ 100.615276, 32.545101 ], [ 100.615809, 32.539139 ], [ 100.618957, 32.537089 ], [ 100.622977, 32.540527 ], [ 100.630436, 32.534881 ], [ 100.638912, 32.534123 ], [ 100.643175, 32.5316 ], [ 100.645499, 32.526457 ], [ 100.658335, 32.524659 ], [ 100.663614, 32.522418 ], [ 100.668361, 32.523681 ], [ 100.66807, 32.526867 ], [ 100.658093, 32.546678 ], [ 100.660417, 32.559137 ], [ 100.658577, 32.571436 ], [ 100.660563, 32.578531 ], [ 100.66095, 32.587454 ], [ 100.658625, 32.599687 ], [ 100.661628, 32.616173 ], [ 100.666181, 32.624336 ], [ 100.669766, 32.627014 ], [ 100.676401, 32.627865 ], [ 100.684587, 32.622508 ], [ 100.690351, 32.621026 ], [ 100.704106, 32.611224 ], [ 100.712195, 32.610909 ], [ 100.717571, 32.617087 ], [ 100.718056, 32.628433 ], [ 100.71205, 32.645134 ], [ 100.709289, 32.649797 ], [ 100.694952, 32.663816 ], [ 100.68478, 32.671061 ], [ 100.683909, 32.675345 ], [ 100.692046, 32.677707 ], [ 100.701733, 32.672636 ], [ 100.709047, 32.671975 ], [ 100.715634, 32.668856 ], [ 100.721737, 32.663879 ], [ 100.729632, 32.659784 ], [ 100.746729, 32.654586 ], [ 100.752057, 32.650553 ], [ 100.758644, 32.654208 ], [ 100.76063, 32.658807 ], [ 100.765813, 32.66369 ], [ 100.769058, 32.662525 ], [ 100.769881, 32.647938 ], [ 100.773563, 32.640974 ], [ 100.779423, 32.639241 ], [ 100.783298, 32.640407 ], [ 100.792307, 32.647875 ], [ 100.794148, 32.652191 ], [ 100.799669, 32.654901 ], [ 100.807031, 32.646867 ], [ 100.818898, 32.647276 ], [ 100.824759, 32.644913 ], [ 100.834058, 32.648946 ], [ 100.845198, 32.645165 ], [ 100.84762, 32.641352 ], [ 100.858324, 32.63858 ], [ 100.860698, 32.635523 ], [ 100.871983, 32.636185 ], [ 100.875858, 32.632907 ], [ 100.887531, 32.632561 ], [ 100.890728, 32.630229 ], [ 100.893392, 32.621184 ], [ 100.897945, 32.615668 ], [ 100.903708, 32.614218 ], [ 100.910247, 32.616771 ], [ 100.9148, 32.616582 ], [ 100.920467, 32.610531 ], [ 100.925746, 32.602272 ], [ 100.932091, 32.600664 ], [ 100.95689, 32.620932 ], [ 100.963332, 32.624178 ], [ 100.974133, 32.623138 ], [ 100.983772, 32.626762 ], [ 100.992442, 32.626447 ], [ 100.997237, 32.627834 ], [ 101.004454, 32.635334 ], [ 101.014916, 32.643432 ], [ 101.030609, 32.660571 ], [ 101.042669, 32.667061 ], [ 101.058023, 32.677644 ], [ 101.071392, 32.682274 ], [ 101.077155, 32.682715 ], [ 101.078657, 32.677203 ], [ 101.084033, 32.671943 ], [ 101.090233, 32.673014 ], [ 101.094156, 32.669234 ], [ 101.097886, 32.674085 ], [ 101.101131, 32.672353 ], [ 101.101954, 32.666683 ], [ 101.10922, 32.66936 ], [ 101.107428, 32.672038 ], [ 101.112852, 32.671849 ], [ 101.114451, 32.665738 ], [ 101.109946, 32.655688 ], [ 101.111835, 32.637225 ], [ 101.120941, 32.63275 ], [ 101.122782, 32.63609 ], [ 101.119536, 32.639273 ], [ 101.118616, 32.651971 ], [ 101.125058, 32.658272 ], [ 101.130241, 32.660571 ], [ 101.157413, 32.66158 ], [ 101.163322, 32.665423 ], [ 101.168505, 32.67314 ], [ 101.176496, 32.680101 ], [ 101.184052, 32.682463 ], [ 101.190155, 32.686589 ], [ 101.200666, 32.700288 ], [ 101.204395, 32.706711 ], [ 101.217618, 32.717763 ], [ 101.223043, 32.72579 ], [ 101.227644, 32.754936 ], [ 101.226724, 32.764156 ], [ 101.224351, 32.771519 ], [ 101.225804, 32.776616 ], [ 101.232488, 32.782374 ], [ 101.233602, 32.786495 ], [ 101.228903, 32.79266 ], [ 101.228613, 32.797316 ], [ 101.233892, 32.811155 ], [ 101.237767, 32.827727 ], [ 101.222607, 32.838261 ], [ 101.221929, 32.841876 ], [ 101.223818, 32.85552 ], [ 101.222655, 32.858694 ], [ 101.215584, 32.864415 ], [ 101.204444, 32.867778 ], [ 101.196306, 32.878589 ], [ 101.186716, 32.883712 ], [ 101.176303, 32.894112 ], [ 101.167972, 32.89628 ], [ 101.155718, 32.902501 ], [ 101.137022, 32.904386 ], [ 101.130919, 32.905863 ], [ 101.123896, 32.91001 ], [ 101.124235, 32.914847 ], [ 101.128788, 32.921475 ], [ 101.131161, 32.929736 ], [ 101.128642, 32.934667 ], [ 101.129223, 32.938844 ], [ 101.13368, 32.948014 ], [ 101.133583, 32.954702 ], [ 101.129078, 32.960416 ], [ 101.131742, 32.971373 ], [ 101.128884, 32.980006 ], [ 101.129127, 32.989516 ], [ 101.134697, 32.989454 ], [ 101.143028, 32.986252 ], [ 101.150923, 32.986378 ], [ 101.164145, 32.983521 ], [ 101.184779, 32.984557 ], [ 101.185893, 32.98644 ], [ 101.17761, 32.996609 ], [ 101.17732, 33.001191 ], [ 101.171847, 33.010135 ], [ 101.171556, 33.016097 ], [ 101.175431, 33.023753 ], [ 101.181727, 33.027235 ], [ 101.181534, 33.03536 ], [ 101.18444, 33.041289 ], [ 101.179645, 33.04659 ], [ 101.171508, 33.045743 ], [ 101.169764, 33.05211 ], [ 101.159399, 33.057505 ], [ 101.146563, 33.056815 ], [ 101.144093, 33.058916 ], [ 101.140073, 33.058822 ], [ 101.137118, 33.055466 ], [ 101.122297, 33.058226 ], [ 101.10951, 33.057442 ], [ 101.100889, 33.052738 ], [ 101.092364, 33.05349 ], [ 101.085632, 33.050166 ], [ 101.078027, 33.05004 ], [ 101.069164, 33.057254 ], [ 101.060833, 33.0544 ], [ 101.053664, 33.055278 ], [ 101.048869, 33.053835 ], [ 101.041798, 33.046653 ], [ 101.035501, 33.045179 ], [ 101.031287, 33.046276 ], [ 101.023586, 33.043704 ], [ 101.020486, 33.055027 ], [ 101.010315, 33.058885 ], [ 101.007505, 33.062366 ], [ 100.99869, 33.064122 ], [ 100.992781, 33.068826 ], [ 100.989197, 33.075035 ], [ 100.99375, 33.083469 ], [ 100.990601, 33.09231 ], [ 100.984789, 33.097828 ], [ 100.976846, 33.102279 ], [ 100.969823, 33.101182 ], [ 100.967546, 33.096762 ], [ 100.968273, 33.087012 ], [ 100.962945, 33.081996 ], [ 100.954323, 33.078076 ], [ 100.953161, 33.072965 ], [ 100.948075, 33.069516 ], [ 100.948995, 33.063903 ], [ 100.944443, 33.06108 ], [ 100.944007, 33.05694 ], [ 100.948947, 33.04681 ], [ 100.944443, 33.040819 ], [ 100.943861, 33.030153 ], [ 100.941391, 33.025949 ], [ 100.927732, 33.031439 ], [ 100.920322, 33.038372 ], [ 100.913928, 33.046371 ], [ 100.9117, 33.034168 ], [ 100.909085, 33.030278 ], [ 100.901335, 33.039093 ], [ 100.891067, 33.043453 ], [ 100.888742, 33.049193 ], [ 100.882348, 33.05371 ], [ 100.876246, 33.061017 ], [ 100.874211, 33.067666 ], [ 100.87024, 33.070864 ], [ 100.862926, 33.070049 ], [ 100.853287, 33.065596 ], [ 100.844375, 33.071397 ], [ 100.837691, 33.079487 ], [ 100.829118, 33.096041 ], [ 100.825582, 33.099771 ], [ 100.820642, 33.100712 ], [ 100.812311, 33.099144 ], [ 100.803592, 33.103063 ], [ 100.797102, 33.100053 ], [ 100.784945, 33.1009 ], [ 100.775161, 33.107733 ], [ 100.772642, 33.114033 ], [ 100.768477, 33.114159 ], [ 100.762035, 33.108642 ], [ 100.753317, 33.105288 ], [ 100.741547, 33.104097 ], [ 100.733991, 33.108047 ], [ 100.73433, 33.119236 ], [ 100.73588, 33.130894 ], [ 100.730116, 33.138665 ], [ 100.725321, 33.141923 ], [ 100.72101, 33.149819 ], [ 100.714035, 33.158465 ], [ 100.711178, 33.157745 ], [ 100.694855, 33.14443 ], [ 100.693063, 33.140639 ], [ 100.685991, 33.136753 ], [ 100.674125, 33.135281 ], [ 100.667198, 33.130486 ], [ 100.659546, 33.128324 ], [ 100.652619, 33.120771 ], [ 100.647582, 33.118985 ], [ 100.641528, 33.111902 ], [ 100.633391, 33.115694 ], [ 100.634747, 33.1219 ], [ 100.625786, 33.124219 ], [ 100.62351, 33.131583 ], [ 100.623703, 33.137161 ], [ 100.610529, 33.137913 ], [ 100.605782, 33.143114 ], [ 100.599001, 33.15433 ], [ 100.602731, 33.161911 ], [ 100.593625, 33.163885 ], [ 100.591058, 33.166046 ], [ 100.594061, 33.17491 ], [ 100.584471, 33.175724 ], [ 100.587425, 33.181424 ], [ 100.585536, 33.186404 ], [ 100.573863, 33.194233 ], [ 100.571151, 33.204597 ], [ 100.565823, 33.209418 ], [ 100.564661, 33.213207 ], [ 100.559769, 33.215993 ], [ 100.562287, 33.22144 ], [ 100.547951, 33.231582 ], [ 100.543349, 33.238687 ], [ 100.546497, 33.245165 ], [ 100.539329, 33.2477 ], [ 100.537295, 33.250266 ], [ 100.541073, 33.256587 ], [ 100.538312, 33.259998 ], [ 100.538409, 33.266318 ], [ 100.533662, 33.26782 ], [ 100.526106, 33.27755 ], [ 100.516371, 33.281366 ], [ 100.511237, 33.285996 ], [ 100.509638, 33.293878 ], [ 100.511091, 33.296787 ], [ 100.503196, 33.301666 ], [ 100.501889, 33.306389 ], [ 100.495059, 33.308234 ], [ 100.487745, 33.31208 ], [ 100.476847, 33.312299 ], [ 100.479318, 33.304074 ], [ 100.48542, 33.294598 ], [ 100.484064, 33.287904 ], [ 100.478785, 33.2839 ], [ 100.479802, 33.279145 ], [ 100.478397, 33.269854 ], [ 100.467596, 33.265067 ], [ 100.462026, 33.261375 ], [ 100.462656, 33.253427 ], [ 100.455875, 33.243538 ], [ 100.452484, 33.227325 ], [ 100.449675, 33.224539 ], [ 100.440666, 33.223349 ], [ 100.437712, 33.226073 ], [ 100.426862, 33.227575 ], [ 100.419839, 33.222254 ], [ 100.413542, 33.222129 ], [ 100.403468, 33.21449 ], [ 100.396735, 33.215304 ], [ 100.387097, 33.213081 ], [ 100.384723, 33.210796 ], [ 100.384723, 33.198366 ], [ 100.368401, 33.20181 ], [ 100.364671, 33.198773 ], [ 100.349317, 33.195329 ], [ 100.343747, 33.19536 ], [ 100.339146, 33.193105 ], [ 100.331009, 33.198491 ], [ 100.322726, 33.195517 ], [ 100.319239, 33.19035 ], [ 100.314298, 33.191759 ], [ 100.310666, 33.19965 ], [ 100.305677, 33.201967 ], [ 100.299429, 33.197113 ], [ 100.294391, 33.186404 ], [ 100.286206, 33.182583 ], [ 100.281072, 33.170776 ], [ 100.276034, 33.163101 ], [ 100.275259, 33.154988 ], [ 100.270464, 33.150445 ], [ 100.259518, 33.146028 ], [ 100.253948, 33.147344 ], [ 100.227744, 33.144023 ], [ 100.214376, 33.144054 ], [ 100.205077, 33.142832 ], [ 100.190207, 33.136252 ], [ 100.183717, 33.128105 ], [ 100.179454, 33.119706 ], [ 100.173351, 33.115475 ], [ 100.162502, 33.117512 ], [ 100.15296, 33.128011 ], [ 100.146324, 33.137067 ], [ 100.135136, 33.15975 ], [ 100.124625, 33.177353 ], [ 100.123269, 33.199399 ], [ 100.12046, 33.208166 ], [ 100.113679, 33.213708 ], [ 100.10714, 33.2128 ], [ 100.102006, 33.21568 ], [ 100.092755, 33.228546 ], [ 100.08021, 33.241034 ], [ 100.072606, 33.244101 ], [ 100.066987, 33.24892 ], [ 100.052069, 33.245009 ], [ 100.046887, 33.245009 ], [ 100.040348, 33.2395 ], [ 100.032695, 33.238937 ], [ 100.02882, 33.246229 ], [ 100.030322, 33.251768 ], [ 100.028675, 33.262657 ], [ 100.021991, 33.268946 ], [ 100.011093, 33.272482 ], [ 100.005474, 33.268852 ], [ 99.995594, 33.275986 ], [ 99.996369, 33.282805 ], [ 99.984599, 33.290125 ], [ 99.982322, 33.296287 ], [ 99.977915, 33.301228 ], [ 99.970213, 33.306827 ], [ 99.967889, 33.310642 ], [ 99.957378, 33.320586 ], [ 99.954084, 33.322243 ], [ 99.952002, 33.328934 ], [ 99.943671, 33.328996 ], [ 99.938585, 33.34097 ], [ 99.930254, 33.351348 ], [ 99.923473, 33.351755 ], [ 99.917758, 33.354255 ], [ 99.905746, 33.349879 ], [ 99.901484, 33.342189 ], [ 99.900806, 33.335343 ], [ 99.902452, 33.329122 ], [ 99.906812, 33.32612 ], [ 99.904584, 33.31602 ], [ 99.896834, 33.305169 ], [ 99.889326, 33.292096 ], [ 99.874941, 33.271887 ], [ 99.875474, 33.267757 ], [ 99.879736, 33.260811 ], [ 99.87838, 33.254616 ], [ 99.869565, 33.255711 ], [ 99.863026, 33.259278 ], [ 99.85547, 33.259873 ], [ 99.850433, 33.26563 ], [ 99.840552, 33.270636 ], [ 99.834401, 33.277925 ], [ 99.833577, 33.281523 ], [ 99.827959, 33.288342 ], [ 99.824181, 33.290156 ], [ 99.817787, 33.289249 ], [ 99.817739, 33.286747 ], [ 99.822679, 33.27658 ], [ 99.815414, 33.272888 ], [ 99.818126, 33.267163 ], [ 99.818611, 33.258746 ], [ 99.810135, 33.258997 ], [ 99.810716, 33.251174 ], [ 99.80936, 33.241723 ], [ 99.810474, 33.236684 ], [ 99.805775, 33.231425 ], [ 99.801561, 33.223663 ], [ 99.788532, 33.215649 ], [ 99.786837, 33.208761 ], [ 99.781509, 33.204315 ], [ 99.778894, 33.191289 ], [ 99.772355, 33.177917 ], [ 99.770321, 33.16852 ], [ 99.763733, 33.158309 ], [ 99.765526, 33.147939 ], [ 99.770224, 33.145307 ], [ 99.772452, 33.133275 ], [ 99.769497, 33.128481 ], [ 99.779911, 33.118734 ], [ 99.788484, 33.11676 ], [ 99.786595, 33.107482 ], [ 99.794151, 33.100085 ], [ 99.796379, 33.093721 ], [ 99.804322, 33.091715 ], [ 99.813331, 33.099865 ], [ 99.81987, 33.110491 ], [ 99.832851, 33.114221 ], [ 99.838954, 33.111275 ], [ 99.844378, 33.101715 ], [ 99.843264, 33.090429 ], [ 99.852903, 33.075599 ], [ 99.856245, 33.074094 ], [ 99.86322, 33.066161 ], [ 99.870824, 33.062366 ], [ 99.871744, 33.051954 ], [ 99.877508, 33.045743 ] ] ] ] } },
{ "type": "Feature", "properties": { "POLY_ID": 29, "code": 29, "adcode": 632623, "name": "", "center": "(2:99.90258900000001,33.966987)", "centroid": "(2:100.136034,34.022619)", "childrenNum": 0, "level": "district", "parent": { "adcode": 632600 }, "subFeatureIndex": 2, "acroutes": "(3:100000,630000,632600)", "incdence": 152.985600, "CL": 1 }, "geometry": { "type": "MultiPolygon", "coordinates": [ [ [ [ 100.410297, 33.786449 ], [ 100.42105, 33.782686 ], [ 100.425458, 33.787755 ], [ 100.42662, 33.7927 ], [ 100.438148, 33.801967 ], [ 100.470502, 33.82202 ], [ 100.515063, 33.834112 ], [ 100.519761, 33.837718 ], [ 100.53962, 33.84008 ], [ 100.547272, 33.850367 ], [ 100.558364, 33.856054 ], [ 100.570182, 33.858695 ], [ 100.580402, 33.865873 ], [ 100.595563, 33.860902 ], [ 100.597548, 33.865345 ], [ 100.590671, 33.873112 ], [ 100.590913, 33.879108 ], [ 100.62104, 33.885725 ], [ 100.624236, 33.896939 ], [ 100.630823, 33.902778 ], [ 100.648115, 33.905262 ], [ 100.664244, 33.920603 ], [ 100.678048, 33.925478 ], [ 100.708901, 33.926813 ], [ 100.739319, 33.919082 ], [ 100.766007, 33.930291 ], [ 100.783782, 33.923677 ], [ 100.800299, 33.893957 ], [ 100.818026, 33.878363 ], [ 100.821949, 33.882184 ], [ 100.820593, 33.888552 ], [ 100.822337, 33.892342 ], [ 100.827423, 33.89433 ], [ 100.831394, 33.899858 ], [ 100.850962, 33.908368 ], [ 100.856581, 33.926999 ], [ 100.85629, 33.929918 ], [ 100.849751, 33.935444 ], [ 100.851204, 33.940536 ], [ 100.860746, 33.951432 ], [ 100.861957, 33.956988 ], [ 100.865687, 33.959315 ], [ 100.863652, 33.965461 ], [ 100.865251, 33.97176 ], [ 100.866316, 33.984328 ], [ 100.870143, 33.994815 ], [ 100.875131, 34.002912 ], [ 100.873872, 34.009891 ], [ 100.869658, 34.016684 ], [ 100.863459, 34.021553 ], [ 100.862877, 34.025926 ], [ 100.865251, 34.037648 ], [ 100.873775, 34.046547 ], [ 100.877989, 34.048129 ], [ 100.879927, 34.058019 ], [ 100.869755, 34.066482 ], [ 100.867576, 34.072433 ], [ 100.870143, 34.083932 ], [ 100.863507, 34.085853 ], [ 100.854643, 34.092082 ], [ 100.849073, 34.089634 ], [ 100.845247, 34.096637 ], [ 100.84515, 34.101502 ], [ 100.839241, 34.104353 ], [ 100.839144, 34.114422 ], [ 100.829215, 34.128765 ], [ 100.815508, 34.138986 ], [ 100.814781, 34.143105 ], [ 100.806208, 34.155399 ], [ 100.799911, 34.155585 ], [ 100.796133, 34.159796 ], [ 100.788674, 34.159704 ], [ 100.786592, 34.165679 ], [ 100.767653, 34.174905 ], [ 100.764408, 34.178899 ], [ 100.769106, 34.190693 ], [ 100.777098, 34.193633 ], [ 100.782426, 34.19775 ], [ 100.780731, 34.204373 ], [ 100.782087, 34.206477 ], [ 100.77085, 34.21641 ], [ 100.754382, 34.228911 ], [ 100.738834, 34.236583 ], [ 100.727743, 34.244131 ], [ 100.713842, 34.260926 ], [ 100.704058, 34.268008 ], [ 100.690932, 34.282696 ], [ 100.681099, 34.289281 ], [ 100.664292, 34.292125 ], [ 100.6393, 34.292156 ], [ 100.628256, 34.293764 ], [ 100.61576, 34.2933 ], [ 100.585924, 34.294815 ], [ 100.57924, 34.293826 ], [ 100.519906, 34.295371 ], [ 100.508863, 34.295155 ], [ 100.50339, 34.296886 ], [ 100.496609, 34.301863 ], [ 100.493606, 34.312465 ], [ 100.489828, 34.315061 ], [ 100.48266, 34.31639 ], [ 100.474087, 34.315432 ], [ 100.451564, 34.309714 ], [ 100.437712, 34.309096 ], [ 100.415964, 34.31296 ], [ 100.385159, 34.308756 ], [ 100.378185, 34.308416 ], [ 100.355323, 34.314536 ], [ 100.344813, 34.315834 ], [ 100.337257, 34.312774 ], [ 100.334351, 34.308231 ], [ 100.336627, 34.299483 ], [ 100.340405, 34.294598 ], [ 100.347767, 34.289899 ], [ 100.344183, 34.28149 ], [ 100.339388, 34.277439 ], [ 100.333915, 34.26974 ], [ 100.337063, 34.263493 ], [ 100.343311, 34.257679 ], [ 100.341955, 34.24874 ], [ 100.335222, 34.245647 ], [ 100.309067, 34.241502 ], [ 100.292938, 34.241285 ], [ 100.283929, 34.23482 ], [ 100.283009, 34.220619 ], [ 100.268769, 34.215358 ], [ 100.255352, 34.221083 ], [ 100.244455, 34.227921 ], [ 100.238884, 34.237418 ], [ 100.235349, 34.239986 ], [ 100.215781, 34.242182 ], [ 100.196552, 34.245987 ], [ 100.181004, 34.253163 ], [ 100.171705, 34.256534 ], [ 100.164633, 34.261019 ], [ 100.162211, 34.264977 ], [ 100.191418, 34.272677 ], [ 100.203963, 34.278398 ], [ 100.217234, 34.288446 ], [ 100.232588, 34.305603 ], [ 100.236753, 34.313392 ], [ 100.238061, 34.322788 ], [ 100.241936, 34.331564 ], [ 100.238594, 34.344109 ], [ 100.225129, 34.34933 ], [ 100.215975, 34.35554 ], [ 100.211761, 34.357022 ], [ 100.202461, 34.351894 ], [ 100.190788, 34.342317 ], [ 100.181392, 34.338176 ], [ 100.16812, 34.324673 ], [ 100.155769, 34.316668 ], [ 100.149037, 34.314041 ], [ 100.144, 34.309992 ], [ 100.135087, 34.307643 ], [ 100.123996, 34.306469 ], [ 100.11426, 34.30412 ], [ 100.1084, 34.300997 ], [ 100.092658, 34.279016 ], [ 100.090672, 34.277223 ], [ 100.080695, 34.277377 ], [ 100.063355, 34.281304 ], [ 100.037539, 34.293578 ], [ 100.03129, 34.298926 ], [ 100.015888, 34.306685 ], [ 100.011335, 34.307674 ], [ 100.007073, 34.311785 ], [ 100.002375, 34.310085 ], [ 99.997531, 34.313392 ], [ 99.985519, 34.313176 ], [ 99.98363, 34.320161 ], [ 99.977091, 34.328536 ], [ 99.967743, 34.328227 ], [ 99.959219, 34.333233 ], [ 99.953067, 34.341977 ], [ 99.948853, 34.343367 ], [ 99.931223, 34.356837 ], [ 99.922941, 34.359926 ], [ 99.906812, 34.370243 ], [ 99.883224, 34.380219 ], [ 99.865884, 34.384851 ], [ 99.85208, 34.385993 ], [ 99.840794, 34.39007 ], [ 99.832076, 34.395936 ], [ 99.820451, 34.407576 ], [ 99.815511, 34.409707 ], [ 99.80965, 34.406835 ], [ 99.807567, 34.401371 ], [ 99.800447, 34.389545 ], [ 99.785675, 34.384974 ], [ 99.771435, 34.379446 ], [ 99.763394, 34.37818 ], [ 99.742664, 34.381207 ], [ 99.726874, 34.381886 ], [ 99.719415, 34.384048 ], [ 99.708469, 34.389421 ], [ 99.69665, 34.39782 ], [ 99.689482, 34.400661 ], [ 99.676986, 34.399642 ], [ 99.663763, 34.391768 ], [ 99.654851, 34.388896 ], [ 99.643614, 34.383739 ], [ 99.626807, 34.374073 ], [ 99.619735, 34.365919 ], [ 99.61988, 34.358351 ], [ 99.623077, 34.351215 ], [ 99.632667, 34.336292 ], [ 99.637075, 34.340308 ], [ 99.647392, 34.339227 ], [ 99.658871, 34.327269 ], [ 99.661099, 34.311569 ], [ 99.661002, 34.293578 ], [ 99.654996, 34.283005 ], [ 99.660711, 34.27311 ], [ 99.665167, 34.261854 ], [ 99.67098, 34.251864 ], [ 99.671561, 34.239305 ], [ 99.67529, 34.232345 ], [ 99.681829, 34.230086 ], [ 99.68832, 34.224486 ], [ 99.705853, 34.223094 ], [ 99.724743, 34.225631 ], [ 99.736852, 34.223187 ], [ 99.736803, 34.219072 ], [ 99.731282, 34.206756 ], [ 99.731136, 34.198523 ], [ 99.724695, 34.16537 ], [ 99.719899, 34.155214 ], [ 99.723048, 34.146852 ], [ 99.72237, 34.142517 ], [ 99.725566, 34.135889 ], [ 99.722709, 34.130871 ], [ 99.72421, 34.122074 ], [ 99.72329, 34.117985 ], [ 99.713312, 34.1134 ], [ 99.697716, 34.115382 ], [ 99.688271, 34.113338 ], [ 99.664732, 34.113369 ], [ 99.654802, 34.115073 ], [ 99.645212, 34.118387 ], [ 99.630391, 34.12703 ], [ 99.622593, 34.138119 ], [ 99.620123, 34.139977 ], [ 99.603606, 34.144065 ], [ 99.587332, 34.145645 ], [ 99.58244, 34.150971 ], [ 99.577693, 34.16249 ], [ 99.570234, 34.172893 ], [ 99.566214, 34.175648 ], [ 99.556866, 34.174782 ], [ 99.553136, 34.171562 ], [ 99.549601, 34.162707 ], [ 99.543546, 34.165772 ], [ 99.536572, 34.166237 ], [ 99.530275, 34.171655 ], [ 99.517779, 34.174874 ], [ 99.515357, 34.178342 ], [ 99.516277, 34.183542 ], [ 99.50906, 34.185802 ], [ 99.49482, 34.182118 ], [ 99.488669, 34.172088 ], [ 99.490267, 34.156421 ], [ 99.483486, 34.152396 ], [ 99.479854, 34.153449 ], [ 99.468181, 34.152798 ], [ 99.473073, 34.143353 ], [ 99.477432, 34.141495 ], [ 99.481065, 34.136384 ], [ 99.487167, 34.131769 ], [ 99.487603, 34.124211 ], [ 99.492108, 34.121981 ], [ 99.48305, 34.111417 ], [ 99.474138, 34.105902 ], [ 99.469246, 34.097505 ], [ 99.467939, 34.089355 ], [ 99.462223, 34.076772 ], [ 99.463628, 34.075687 ], [ 99.469634, 34.058019 ], [ 99.476996, 34.057337 ], [ 99.480822, 34.054732 ], [ 99.483486, 34.048811 ], [ 99.481016, 34.044966 ], [ 99.472153, 34.045276 ], [ 99.467454, 34.035819 ], [ 99.470167, 34.029896 ], [ 99.467793, 34.027012 ], [ 99.47007, 34.024159 ], [ 99.463289, 34.018669 ], [ 99.466098, 34.009953 ], [ 99.462175, 34.005921 ], [ 99.46789, 33.999778 ], [ 99.479999, 33.998289 ], [ 99.48213, 33.994691 ], [ 99.47811, 33.98833 ], [ 99.480435, 33.985103 ], [ 99.47811, 33.981721 ], [ 99.480387, 33.979084 ], [ 99.477287, 33.976974 ], [ 99.479273, 33.967602 ], [ 99.477335, 33.963474 ], [ 99.481307, 33.959595 ], [ 99.495256, 33.949538 ], [ 99.498744, 33.942802 ], [ 99.502425, 33.940815 ], [ 99.504071, 33.936252 ], [ 99.511482, 33.929887 ], [ 99.530614, 33.921255 ], [ 99.539817, 33.920199 ], [ 99.545387, 33.916691 ], [ 99.551829, 33.917529 ], [ 99.562145, 33.914144 ], [ 99.57159, 33.908958 ], [ 99.577596, 33.909144 ], [ 99.579921, 33.905138 ], [ 99.58428, 33.906318 ], [ 99.591497, 33.903306 ], [ 99.586218, 33.892839 ], [ 99.580841, 33.890695 ], [ 99.572317, 33.882619 ], [ 99.570573, 33.87594 ], [ 99.56418, 33.867116 ], [ 99.56045, 33.864786 ], [ 99.552458, 33.868918 ], [ 99.547663, 33.863108 ], [ 99.544273, 33.851548 ], [ 99.542432, 33.840515 ], [ 99.545435, 33.834268 ], [ 99.545241, 33.827087 ], [ 99.537589, 33.818445 ], [ 99.526739, 33.801034 ], [ 99.519861, 33.788626 ], [ 99.527078, 33.788222 ], [ 99.532406, 33.782126 ], [ 99.539768, 33.780415 ], [ 99.541899, 33.770151 ], [ 99.546355, 33.762281 ], [ 99.556963, 33.757521 ], [ 99.569653, 33.75945 ], [ 99.570622, 33.762467 ], [ 99.586896, 33.763587 ], [ 99.610145, 33.75777 ], [ 99.642645, 33.757054 ], [ 99.667444, 33.770089 ], [ 99.671997, 33.770742 ], [ 99.67592, 33.780446 ], [ 99.694374, 33.792109 ], [ 99.702899, 33.803957 ], [ 99.724452, 33.800474 ], [ 99.746297, 33.805231 ], [ 99.763443, 33.804827 ], [ 99.7756, 33.791736 ], [ 99.798365, 33.773075 ], [ 99.814494, 33.771893 ], [ 99.825343, 33.772359 ], [ 99.830574, 33.767693 ], [ 99.834691, 33.757801 ], [ 99.853339, 33.751267 ], [ 99.868112, 33.735834 ], [ 99.889762, 33.736768 ], [ 99.901532, 33.738728 ], [ 99.90749, 33.72877 ], [ 99.891409, 33.707356 ], [ 99.897512, 33.702655 ], [ 99.908458, 33.706173 ], [ 99.932676, 33.701784 ], [ 99.940426, 33.692568 ], [ 99.959655, 33.675536 ], [ 99.996562, 33.670927 ], [ 100.016421, 33.671239 ], [ 99.99569, 33.647599 ], [ 100.000098, 33.644484 ], [ 100.024558, 33.646166 ], [ 100.023056, 33.63115 ], [ 100.025672, 33.628813 ], [ 100.041123, 33.630713 ], [ 100.048485, 33.610958 ], [ 100.072073, 33.614884 ], [ 100.077256, 33.608745 ], [ 100.077449, 33.589889 ], [ 100.114163, 33.58515 ], [ 100.121138, 33.579695 ], [ 100.125207, 33.568284 ], [ 100.15049, 33.572836 ], [ 100.170736, 33.562422 ], [ 100.181731, 33.56738 ], [ 100.175579, 33.593941 ], [ 100.203817, 33.604413 ], [ 100.21612, 33.620618 ], [ 100.22508, 33.620369 ], [ 100.2415, 33.625167 ], [ 100.245714, 33.641618 ], [ 100.256806, 33.648845 ], [ 100.267558, 33.669619 ], [ 100.298315, 33.694405 ], [ 100.294052, 33.700538 ], [ 100.27802, 33.705488 ], [ 100.275889, 33.719869 ], [ 100.262472, 33.722514 ], [ 100.259276, 33.73238 ], [ 100.244794, 33.730544 ], [ 100.242178, 33.732878 ], [ 100.248039, 33.743987 ], [ 100.246828, 33.759854 ], [ 100.250557, 33.762001 ], [ 100.257484, 33.755779 ], [ 100.26223, 33.754628 ], [ 100.266589, 33.757054 ], [ 100.279715, 33.769498 ], [ 100.28422, 33.769373 ], [ 100.284317, 33.749774 ], [ 100.288724, 33.746663 ], [ 100.299622, 33.747876 ], [ 100.311198, 33.744547 ], [ 100.324712, 33.743427 ], [ 100.318851, 33.754876 ], [ 100.328102, 33.759916 ], [ 100.334399, 33.75973 ], [ 100.339436, 33.749805 ], [ 100.34738, 33.745076 ], [ 100.361087, 33.749214 ], [ 100.373438, 33.763961 ], [ 100.382398, 33.762187 ], [ 100.384336, 33.765889 ], [ 100.37833, 33.773604 ], [ 100.391068, 33.775501 ], [ 100.402402, 33.786511 ], [ 100.410297, 33.786449 ] ] ] ] } },
{ "type": "Feature", "properties": { "POLY_ID": 30, "code": 30, "adcode": 632624, "name": "", "center": "(2:99.651715,33.753259)", "centroid": "(2:99.39501900000001,33.482024)", "childrenNum": 0, "level": "district", "parent": { "adcode": 632600 }, "subFeatureIndex": 3, "acroutes": "(3:100000,630000,632600)", "incdence": 134.923500, "CL": 1 }, "geometry": { "type": "MultiPolygon", "coordinates": [ [ [ [ 99.519861, 33.788626 ], [ 99.509641, 33.78875 ], [ 99.503926, 33.790212 ], [ 99.498598, 33.795188 ], [ 99.494336, 33.804796 ], [ 99.489347, 33.808807 ], [ 99.452827, 33.820341 ], [ 99.438248, 33.814652 ], [ 99.414708, 33.810641 ], [ 99.396642, 33.811015 ], [ 99.380271, 33.806102 ], [ 99.37286, 33.799479 ], [ 99.372618, 33.7927 ], [ 99.383952, 33.778922 ], [ 99.377025, 33.75721 ], [ 99.375863, 33.749712 ], [ 99.356586, 33.73879 ], [ 99.350919, 33.729859 ], [ 99.342588, 33.72323 ], [ 99.334887, 33.739195 ], [ 99.327621, 33.737079 ], [ 99.326265, 33.722016 ], [ 99.313817, 33.728272 ], [ 99.288631, 33.731757 ], [ 99.279864, 33.741715 ], [ 99.273616, 33.743333 ], [ 99.267465, 33.749494 ], [ 99.2447, 33.774786 ], [ 99.242375, 33.787631 ], [ 99.231719, 33.793882 ], [ 99.231913, 33.799914 ], [ 99.229685, 33.81801 ], [ 99.215445, 33.823575 ], [ 99.204111, 33.838122 ], [ 99.198541, 33.855215 ], [ 99.187837, 33.869353 ], [ 99.157565, 33.882805 ], [ 99.151607, 33.895727 ], [ 99.144681, 33.905666 ], [ 99.1348, 33.906598 ], [ 99.123902, 33.904579 ], [ 99.109711, 33.913865 ], [ 99.103317, 33.945627 ], [ 99.100024, 33.956988 ], [ 99.089416, 33.96695 ], [ 99.082199, 33.96785 ], [ 99.073868, 33.961209 ], [ 99.066652, 33.962078 ], [ 99.066845, 33.969619 ], [ 99.084573, 33.988889 ], [ 99.068492, 33.998196 ], [ 99.064278, 34.009581 ], [ 99.05619, 34.012714 ], [ 99.049263, 34.025616 ], [ 99.052315, 34.073022 ], [ 99.053671, 34.088797 ], [ 99.064666, 34.09391 ], [ 99.069412, 34.101347 ], [ 99.067281, 34.123964 ], [ 99.075806, 34.138893 ], [ 99.069703, 34.147286 ], [ 99.060549, 34.164286 ], [ 99.056335, 34.168528 ], [ 99.057061, 34.17633 ], [ 99.063988, 34.180818 ], [ 99.065731, 34.189269 ], [ 99.071689, 34.191559 ], [ 99.077937, 34.196666 ], [ 99.07876, 34.200009 ], [ 99.07445, 34.211676 ], [ 99.060355, 34.215977 ], [ 99.048924, 34.221423 ], [ 99.04442, 34.225631 ], [ 99.030373, 34.231293 ], [ 99.027128, 34.229313 ], [ 99.022672, 34.217896 ], [ 99.01623, 34.217927 ], [ 99.012646, 34.220371 ], [ 99.003492, 34.222846 ], [ 98.993805, 34.219288 ], [ 98.991577, 34.21638 ], [ 98.991044, 34.207436 ], [ 98.998019, 34.198802 ], [ 98.991722, 34.193447 ], [ 98.993563, 34.184378 ], [ 98.986297, 34.186081 ], [ 98.978596, 34.193912 ], [ 98.970798, 34.19484 ], [ 98.957478, 34.190321 ], [ 98.949632, 34.183728 ], [ 98.932873, 34.17441 ], [ 98.918149, 34.167166 ], [ 98.897322, 34.159053 ], [ 98.889572, 34.158217 ], [ 98.872426, 34.158806 ], [ 98.86332, 34.156793 ], [ 98.851695, 34.152551 ], [ 98.848353, 34.150042 ], [ 98.833096, 34.143291 ], [ 98.822053, 34.13719 ], [ 98.816531, 34.136322 ], [ 98.798513, 34.127743 ], [ 98.791829, 34.121857 ], [ 98.784806, 34.108381 ], [ 98.785, 34.096451 ], [ 98.783547, 34.09075 ], [ 98.777444, 34.08483 ], [ 98.762768, 34.079655 ], [ 98.756665, 34.074665 ], [ 98.753033, 34.069178 ], [ 98.747172, 34.065986 ], [ 98.731188, 34.066761 ], [ 98.727846, 34.065397 ], [ 98.715592, 34.055384 ], [ 98.702224, 34.043044 ], [ 98.678394, 34.036718 ], [ 98.674228, 34.032377 ], [ 98.671952, 34.023228 ], [ 98.666382, 34.017056 ], [ 98.659698, 34.016622 ], [ 98.6457, 34.02605 ], [ 98.641534, 34.026733 ], [ 98.634608, 34.024252 ], [ 98.619012, 34.00986 ], [ 98.613781, 34.009674 ], [ 98.609179, 34.02205 ], [ 98.605353, 34.0294 ], [ 98.598475, 34.037896 ], [ 98.588885, 34.045741 ], [ 98.588062, 34.047788 ], [ 98.587868, 34.063599 ], [ 98.588982, 34.065893 ], [ 98.583509, 34.072123 ], [ 98.576873, 34.06986 ], [ 98.574936, 34.06642 ], [ 98.569123, 34.06394 ], [ 98.548442, 34.061522 ], [ 98.542387, 34.065459 ], [ 98.535848, 34.074448 ], [ 98.528486, 34.086876 ], [ 98.524854, 34.08827 ], [ 98.523691, 34.09642 ], [ 98.521463, 34.098744 ], [ 98.501653, 34.101812 ], [ 98.496083, 34.099333 ], [ 98.48935, 34.100263 ], [ 98.492983, 34.087744 ], [ 98.490803, 34.084366 ], [ 98.484846, 34.082103 ], [ 98.475837, 34.082723 ], [ 98.464794, 34.097598 ], [ 98.460144, 34.099674 ], [ 98.454671, 34.10491 ], [ 98.4522, 34.104972 ], [ 98.45346, 34.099426 ], [ 98.448471, 34.096111 ], [ 98.446921, 34.091307 ], [ 98.442029, 34.094933 ], [ 98.430453, 34.100882 ], [ 98.420088, 34.102587 ], [ 98.416116, 34.094189 ], [ 98.407882, 34.090161 ], [ 98.405218, 34.084211 ], [ 98.401682, 34.082537 ], [ 98.398582, 34.075502 ], [ 98.392383, 34.073704 ], [ 98.398873, 34.071565 ], [ 98.394611, 34.067876 ], [ 98.395483, 34.062638 ], [ 98.391947, 34.058887 ], [ 98.396839, 34.052996 ], [ 98.402215, 34.052872 ], [ 98.402506, 34.04909 ], [ 98.409771, 34.045121 ], [ 98.41229, 34.037369 ], [ 98.415971, 34.037927 ], [ 98.422316, 34.034703 ], [ 98.418635, 34.031043 ], [ 98.428176, 34.028997 ], [ 98.431664, 34.015319 ], [ 98.439074, 33.998724 ], [ 98.440624, 33.99224 ], [ 98.440188, 33.97837 ], [ 98.431083, 33.961798 ], [ 98.415486, 33.956988 ], [ 98.41384, 33.948979 ], [ 98.409384, 33.941591 ], [ 98.409868, 33.928707 ], [ 98.411854, 33.924764 ], [ 98.425609, 33.912902 ], [ 98.427062, 33.908151 ], [ 98.424302, 33.896783 ], [ 98.420088, 33.888832 ], [ 98.414227, 33.883893 ], [ 98.406816, 33.867178 ], [ 98.412871, 33.862238 ], [ 98.422219, 33.857017 ], [ 98.429097, 33.851486 ], [ 98.435151, 33.843157 ], [ 98.439462, 33.841541 ], [ 98.449585, 33.842473 ], [ 98.457189, 33.847881 ], [ 98.463534, 33.848409 ], [ 98.473657, 33.835977 ], [ 98.478016, 33.828859 ], [ 98.484071, 33.815461 ], [ 98.486686, 33.80433 ], [ 98.492838, 33.796058 ], [ 98.492838, 33.793011 ], [ 98.486783, 33.782126 ], [ 98.487025, 33.778176 ], [ 98.493467, 33.769342 ], [ 98.497923, 33.768502 ], [ 98.508579, 33.772888 ], [ 98.517879, 33.773915 ], [ 98.528825, 33.765267 ], [ 98.530811, 33.755468 ], [ 98.534976, 33.750054 ], [ 98.540208, 33.746414 ], [ 98.551202, 33.74352 ], [ 98.562246, 33.738137 ], [ 98.567573, 33.737701 ], [ 98.581765, 33.732193 ], [ 98.592808, 33.721954 ], [ 98.59615, 33.717099 ], [ 98.5946, 33.707418 ], [ 98.594939, 33.700601 ], [ 98.597361, 33.696678 ], [ 98.609664, 33.685843 ], [ 98.610536, 33.682978 ], [ 98.618624, 33.68002 ], [ 98.638967, 33.665726 ], [ 98.643714, 33.656912 ], [ 98.652432, 33.655479 ], [ 98.656985, 33.651461 ], [ 98.656598, 33.647318 ], [ 98.647589, 33.643206 ], [ 98.632961, 33.639499 ], [ 98.618673, 33.637786 ], [ 98.616929, 33.634795 ], [ 98.617171, 33.626601 ], [ 98.622693, 33.61021 ], [ 98.632913, 33.607031 ], [ 98.652578, 33.595001 ], [ 98.654951, 33.591759 ], [ 98.657809, 33.576796 ], [ 98.654612, 33.571246 ], [ 98.653595, 33.564387 ], [ 98.64909, 33.560302 ], [ 98.648025, 33.548795 ], [ 98.649914, 33.544585 ], [ 98.655968, 33.541372 ], [ 98.665316, 33.545739 ], [ 98.668707, 33.544335 ], [ 98.673405, 33.536787 ], [ 98.674277, 33.531734 ], [ 98.678006, 33.528085 ], [ 98.68004, 33.521565 ], [ 98.689679, 33.52116 ], [ 98.695491, 33.515388 ], [ 98.70048, 33.515232 ], [ 98.709441, 33.508462 ], [ 98.715689, 33.506746 ], [ 98.720775, 33.50737 ], [ 98.725473, 33.503189 ], [ 98.722518, 33.493702 ], [ 98.722906, 33.48615 ], [ 98.733174, 33.483404 ], [ 98.736032, 33.477567 ], [ 98.742231, 33.477692 ], [ 98.744024, 33.465706 ], [ 98.74228, 33.459556 ], [ 98.744169, 33.454343 ], [ 98.741989, 33.448161 ], [ 98.739568, 33.435296 ], [ 98.73671, 33.430237 ], [ 98.735983, 33.419338 ], [ 98.734046, 33.410248 ], [ 98.737679, 33.406344 ], [ 98.746542, 33.405126 ], [ 98.752742, 33.396316 ], [ 98.754582, 33.387318 ], [ 98.762865, 33.378975 ], [ 98.771293, 33.376882 ], [ 98.779188, 33.371694 ], [ 98.778945, 33.352942 ], [ 98.78345, 33.344034 ], [ 98.773375, 33.340251 ], [ 98.77231, 33.334155 ], [ 98.775458, 33.328246 ], [ 98.765626, 33.324494 ], [ 98.76427, 33.321086 ], [ 98.770033, 33.308234 ], [ 98.774005, 33.301823 ], [ 98.769404, 33.29466 ], [ 98.760782, 33.290876 ], [ 98.757585, 33.284588 ], [ 98.759717, 33.277237 ], [ 98.77415, 33.274421 ], [ 98.77943, 33.277174 ], [ 98.784806, 33.277331 ], [ 98.789795, 33.272669 ], [ 98.801855, 33.270573 ], [ 98.808636, 33.263252 ], [ 98.813577, 33.248326 ], [ 98.808685, 33.245322 ], [ 98.810283, 33.23972 ], [ 98.805149, 33.225071 ], [ 98.804665, 33.219343 ], [ 98.810622, 33.210452 ], [ 98.810186, 33.207133 ], [ 98.82554, 33.202875 ], [ 98.830868, 33.196832 ], [ 98.829706, 33.181299 ], [ 98.849661, 33.16213 ], [ 98.853439, 33.155708 ], [ 98.860704, 33.150069 ], [ 98.869907, 33.149913 ], [ 98.874847, 33.142049 ], [ 98.887586, 33.139166 ], [ 98.897273, 33.133683 ], [ 98.902795, 33.12588 ], [ 98.908123, 33.123122 ], [ 98.917761, 33.121837 ], [ 98.935537, 33.115694 ], [ 98.94256, 33.115757 ], [ 98.957042, 33.118296 ], [ 98.964889, 33.116446 ], [ 98.96857, 33.112811 ], [ 98.966826, 33.106479 ], [ 98.969926, 33.099521 ], [ 98.981793, 33.093063 ], [ 98.991674, 33.091307 ], [ 98.998067, 33.087984 ], [ 99.002329, 33.082435 ], [ 99.014535, 33.081337 ], [ 99.018797, 33.083406 ], [ 99.019233, 33.087764 ], [ 99.025821, 33.095038 ], [ 99.031681, 33.093596 ], [ 99.038123, 33.086479 ], [ 99.049118, 33.083814 ], [ 99.059725, 33.087075 ], [ 99.064181, 33.079519 ], [ 99.070381, 33.07607 ], [ 99.075031, 33.075913 ], [ 99.090433, 33.079205 ], [ 99.093533, 33.076414 ], [ 99.094308, 33.069422 ], [ 99.097602, 33.064593 ], [ 99.104237, 33.062272 ], [ 99.113489, 33.06431 ], [ 99.117606, 33.05349 ], [ 99.124629, 33.046026 ], [ 99.129375, 33.046371 ], [ 99.134655, 33.050291 ], [ 99.147539, 33.050385 ], [ 99.167349, 33.04499 ], [ 99.179409, 33.044834 ], [ 99.189145, 33.03627 ], [ 99.195296, 33.03605 ], [ 99.197136, 33.03216 ], [ 99.202949, 33.027549 ], [ 99.208616, 33.01867 ], [ 99.205274, 33.011641 ], [ 99.213604, 33.00411 ], [ 99.215154, 32.990144 ], [ 99.218642, 32.988575 ], [ 99.223873, 32.990803 ], [ 99.234771, 32.983364 ], [ 99.231574, 32.976804 ], [ 99.231283, 32.969081 ], [ 99.233366, 32.961107 ], [ 99.233221, 32.954419 ], [ 99.241503, 32.953948 ], [ 99.248962, 32.95153 ], [ 99.250997, 32.947794 ], [ 99.246056, 32.942235 ], [ 99.247945, 32.935264 ], [ 99.245669, 32.927443 ], [ 99.24809, 32.922386 ], [ 99.25429, 32.91601 ], [ 99.259521, 32.907968 ], [ 99.266932, 32.88632 ], [ 99.266157, 32.880255 ], [ 99.271485, 32.880255 ], [ 99.284175, 32.885314 ], [ 99.292457, 32.883837 ], [ 99.301854, 32.88434 ], [ 99.307763, 32.878935 ], [ 99.327234, 32.881543 ], [ 99.330285, 32.885094 ], [ 99.332901, 32.892667 ], [ 99.339004, 32.895683 ], [ 99.343508, 32.895275 ], [ 99.349127, 32.887797 ], [ 99.354067, 32.885471 ], [ 99.363076, 32.89053 ], [ 99.37625, 32.899799 ], [ 99.385744, 32.900208 ], [ 99.403084, 32.888551 ], [ 99.412335, 32.888488 ], [ 99.419067, 32.884434 ], [ 99.425703, 32.877647 ], [ 99.435293, 32.877207 ], [ 99.440718, 32.869287 ], [ 99.446094, 32.868061 ], [ 99.453166, 32.862403 ], [ 99.457767, 32.863818 ], [ 99.463967, 32.860675 ], [ 99.469295, 32.860832 ], [ 99.480774, 32.858034 ], [ 99.486344, 32.8553 ], [ 99.490219, 32.850962 ], [ 99.499276, 32.853162 ], [ 99.507123, 32.849798 ], [ 99.519764, 32.847912 ], [ 99.532406, 32.848007 ], [ 99.537589, 32.842191 ], [ 99.547566, 32.844486 ], [ 99.557157, 32.840084 ], [ 99.562872, 32.830274 ], [ 99.571929, 32.825149 ], [ 99.581762, 32.813482 ], [ 99.586412, 32.805588 ], [ 99.587283, 32.791151 ], [ 99.591739, 32.788854 ], [ 99.596389, 32.790396 ], [ 99.607481, 32.780832 ], [ 99.616006, 32.783569 ], [ 99.622205, 32.783758 ], [ 99.632135, 32.79222 ], [ 99.640078, 32.790742 ], [ 99.64652, 32.774886 ], [ 99.651267, 32.772148 ], [ 99.661099, 32.778284 ], [ 99.66696, 32.7752 ], [ 99.669333, 32.770324 ], [ 99.673595, 32.767523 ], [ 99.680037, 32.766705 ], [ 99.687448, 32.76875 ], [ 99.693163, 32.7668 ], [ 99.700089, 32.7668 ], [ 99.706192, 32.764125 ], [ 99.70997, 32.759342 ], [ 99.709098, 32.756101 ], [ 99.713506, 32.746817 ], [ 99.713118, 32.743575 ], [ 99.717187, 32.732716 ], [ 99.72082, 32.731866 ], [ 99.727116, 32.725129 ], [ 99.731815, 32.725665 ], [ 99.739467, 32.732495 ], [ 99.737046, 32.745337 ], [ 99.738789, 32.748674 ], [ 99.746539, 32.753174 ], [ 99.751479, 32.761324 ], [ 99.760246, 32.769915 ], [ 99.760101, 32.77476 ], [ 99.763298, 32.778756 ], [ 99.762184, 32.792566 ], [ 99.769836, 32.802349 ], [ 99.766155, 32.810557 ], [ 99.768674, 32.817853 ], [ 99.766833, 32.823545 ], [ 99.774099, 32.833104 ], [ 99.773663, 32.845303 ], [ 99.778845, 32.855582 ], [ 99.78645, 32.861806 ], [ 99.786692, 32.87221 ], [ 99.79202, 32.883115 ], [ 99.786304, 32.891033 ], [ 99.785287, 32.898323 ], [ 99.786401, 32.903758 ], [ 99.780444, 32.910261 ], [ 99.778361, 32.919559 ], [ 99.774438, 32.922512 ], [ 99.764024, 32.924397 ], [ 99.769885, 32.93093 ], [ 99.770418, 32.934353 ], [ 99.767172, 32.939189 ], [ 99.77531, 32.952315 ], [ 99.785287, 32.957182 ], [ 99.788242, 32.956586 ], [ 99.799479, 32.9466 ], [ 99.802821, 32.941984 ], [ 99.815317, 32.941042 ], [ 99.821759, 32.947542 ], [ 99.832366, 32.951499 ], [ 99.842828, 32.943303 ], [ 99.85082, 32.941859 ], [ 99.856729, 32.949301 ], [ 99.858861, 32.957025 ], [ 99.857553, 32.964937 ], [ 99.864431, 32.974669 ], [ 99.863704, 32.980194 ], [ 99.869177, 32.986535 ], [ 99.87775, 32.993722 ], [ 99.877218, 33.003608 ], [ 99.88085, 33.00593 ], [ 99.880802, 33.017791 ], [ 99.882642, 33.025196 ], [ 99.879107, 33.035611 ], [ 99.877508, 33.045743 ], [ 99.871744, 33.051954 ], [ 99.870824, 33.062366 ], [ 99.86322, 33.066161 ], [ 99.856245, 33.074094 ], [ 99.852903, 33.075599 ], [ 99.843264, 33.090429 ], [ 99.844378, 33.101715 ], [ 99.838954, 33.111275 ], [ 99.832851, 33.114221 ], [ 99.81987, 33.110491 ], [ 99.813331, 33.099865 ], [ 99.804322, 33.091715 ], [ 99.796379, 33.093721 ], [ 99.794151, 33.100085 ], [ 99.786595, 33.107482 ], [ 99.788484, 33.11676 ], [ 99.779911, 33.118734 ], [ 99.769497, 33.128481 ], [ 99.772452, 33.133275 ], [ 99.770224, 33.145307 ], [ 99.765526, 33.147939 ], [ 99.763733, 33.158309 ], [ 99.770321, 33.16852 ], [ 99.772355, 33.177917 ], [ 99.778894, 33.191289 ], [ 99.781509, 33.204315 ], [ 99.786837, 33.208761 ], [ 99.788532, 33.215649 ], [ 99.801561, 33.223663 ], [ 99.805775, 33.231425 ], [ 99.810474, 33.236684 ], [ 99.80936, 33.241723 ], [ 99.810716, 33.251174 ], [ 99.810135, 33.258997 ], [ 99.818611, 33.258746 ], [ 99.818126, 33.267163 ], [ 99.815414, 33.272888 ], [ 99.822679, 33.27658 ], [ 99.817739, 33.286747 ], [ 99.817787, 33.289249 ], [ 99.824181, 33.290156 ], [ 99.827959, 33.288342 ], [ 99.833577, 33.281523 ], [ 99.834401, 33.277925 ], [ 99.840552, 33.270636 ], [ 99.850433, 33.26563 ], [ 99.85547, 33.259873 ], [ 99.863026, 33.259278 ], [ 99.869565, 33.255711 ], [ 99.87838, 33.254616 ], [ 99.879736, 33.260811 ], [ 99.875474, 33.267757 ], [ 99.874941, 33.271887 ], [ 99.889326, 33.292096 ], [ 99.896834, 33.305169 ], [ 99.904584, 33.31602 ], [ 99.906812, 33.32612 ], [ 99.902452, 33.329122 ], [ 99.900806, 33.335343 ], [ 99.901484, 33.342189 ], [ 99.905746, 33.349879 ], [ 99.917758, 33.354255 ], [ 99.923473, 33.351755 ], [ 99.930254, 33.351348 ], [ 99.938585, 33.34097 ], [ 99.943671, 33.328996 ], [ 99.952002, 33.328934 ], [ 99.954084, 33.322243 ], [ 99.957378, 33.320586 ], [ 99.967889, 33.310642 ], [ 99.970213, 33.306827 ], [ 99.977915, 33.301228 ], [ 99.982322, 33.296287 ], [ 99.984599, 33.290125 ], [ 99.996369, 33.282805 ], [ 99.995594, 33.275986 ], [ 100.005474, 33.268852 ], [ 100.011093, 33.272482 ], [ 100.021991, 33.268946 ], [ 100.028675, 33.262657 ], [ 100.030322, 33.251768 ], [ 100.02882, 33.246229 ], [ 100.032695, 33.238937 ], [ 100.040348, 33.2395 ], [ 100.046887, 33.245009 ], [ 100.052069, 33.245009 ], [ 100.066987, 33.24892 ], [ 100.072606, 33.244101 ], [ 100.08021, 33.241034 ], [ 100.092755, 33.228546 ], [ 100.102006, 33.21568 ], [ 100.10714, 33.2128 ], [ 100.113679, 33.213708 ], [ 100.12046, 33.208166 ], [ 100.123269, 33.199399 ], [ 100.124625, 33.177353 ], [ 100.135136, 33.15975 ], [ 100.146324, 33.137067 ], [ 100.15296, 33.128011 ], [ 100.162502, 33.117512 ], [ 100.173351, 33.115475 ], [ 100.179454, 33.119706 ], [ 100.183717, 33.128105 ], [ 100.190207, 33.136252 ], [ 100.205077, 33.142832 ], [ 100.214376, 33.144054 ], [ 100.227744, 33.144023 ], [ 100.253948, 33.147344 ], [ 100.259518, 33.146028 ], [ 100.270464, 33.150445 ], [ 100.275259, 33.154988 ], [ 100.276034, 33.163101 ], [ 100.281072, 33.170776 ], [ 100.286206, 33.182583 ], [ 100.294391, 33.186404 ], [ 100.299429, 33.197113 ], [ 100.305677, 33.201967 ], [ 100.310666, 33.19965 ], [ 100.314298, 33.191759 ], [ 100.319239, 33.19035 ], [ 100.322726, 33.195517 ], [ 100.331009, 33.198491 ], [ 100.339146, 33.193105 ], [ 100.343747, 33.19536 ], [ 100.349317, 33.195329 ], [ 100.364671, 33.198773 ], [ 100.368401, 33.20181 ], [ 100.384723, 33.198366 ], [ 100.384723, 33.210796 ], [ 100.387097, 33.213081 ], [ 100.396735, 33.215304 ], [ 100.403468, 33.21449 ], [ 100.413542, 33.222129 ], [ 100.419839, 33.222254 ], [ 100.426862, 33.227575 ], [ 100.437712, 33.226073 ], [ 100.440666, 33.223349 ], [ 100.449675, 33.224539 ], [ 100.452484, 33.227325 ], [ 100.455875, 33.243538 ], [ 100.462656, 33.253427 ], [ 100.462026, 33.261375 ], [ 100.467596, 33.265067 ], [ 100.478397, 33.269854 ], [ 100.479802, 33.279145 ], [ 100.478785, 33.2839 ], [ 100.484064, 33.287904 ], [ 100.48542, 33.294598 ], [ 100.479318, 33.304074 ], [ 100.476847, 33.312299 ], [ 100.471132, 33.316333 ], [ 100.471859, 33.322462 ], [ 100.464351, 33.324901 ], [ 100.446721, 33.35488 ], [ 100.439601, 33.363757 ], [ 100.423326, 33.379913 ], [ 100.414027, 33.390161 ], [ 100.397365, 33.412716 ], [ 100.38884, 33.421586 ], [ 100.365446, 33.449503 ], [ 100.356001, 33.467798 ], [ 100.344086, 33.48381 ], [ 100.339049, 33.491674 ], [ 100.337208, 33.504998 ], [ 100.340986, 33.513204 ], [ 100.356146, 33.525558 ], [ 100.361038, 33.533949 ], [ 100.36162, 33.544928 ], [ 100.355275, 33.565883 ], [ 100.348978, 33.576764 ], [ 100.349172, 33.584558 ], [ 100.358278, 33.594938 ], [ 100.364865, 33.604912 ], [ 100.369224, 33.61423 ], [ 100.369757, 33.624326 ], [ 100.366366, 33.640652 ], [ 100.364284, 33.645262 ], [ 100.368837, 33.644546 ], [ 100.38482, 33.638845 ], [ 100.407004, 33.635916 ], [ 100.411847, 33.633923 ], [ 100.422164, 33.624451 ], [ 100.446236, 33.615258 ], [ 100.455681, 33.605099 ], [ 100.458926, 33.59765 ], [ 100.452775, 33.58752 ], [ 100.452823, 33.58222 ], [ 100.457958, 33.580474 ], [ 100.505473, 33.590886 ], [ 100.527995, 33.598647 ], [ 100.534195, 33.602793 ], [ 100.539184, 33.609742 ], [ 100.540443, 33.620493 ], [ 100.539862, 33.639624 ], [ 100.535164, 33.643082 ], [ 100.52848, 33.644203 ], [ 100.524702, 33.646726 ], [ 100.521795, 33.660214 ], [ 100.525767, 33.663764 ], [ 100.522183, 33.668405 ], [ 100.51516, 33.671208 ], [ 100.506732, 33.681639 ], [ 100.503099, 33.690794 ], [ 100.498207, 33.693689 ], [ 100.492153, 33.692506 ], [ 100.484791, 33.696865 ], [ 100.478979, 33.697269 ], [ 100.47089, 33.700507 ], [ 100.462559, 33.710873 ], [ 100.459604, 33.719682 ], [ 100.458878, 33.72821 ], [ 100.460428, 33.732722 ], [ 100.459798, 33.743769 ], [ 100.449578, 33.748685 ], [ 100.438196, 33.752699 ], [ 100.431028, 33.757956 ], [ 100.425409, 33.763836 ], [ 100.418483, 33.763929 ], [ 100.413785, 33.766356 ], [ 100.407875, 33.779669 ], [ 100.410297, 33.786449 ], [ 100.402402, 33.786511 ], [ 100.391068, 33.775501 ], [ 100.37833, 33.773604 ], [ 100.384336, 33.765889 ], [ 100.382398, 33.762187 ], [ 100.373438, 33.763961 ], [ 100.361087, 33.749214 ], [ 100.34738, 33.745076 ], [ 100.339436, 33.749805 ], [ 100.334399, 33.75973 ], [ 100.328102, 33.759916 ], [ 100.318851, 33.754876 ], [ 100.324712, 33.743427 ], [ 100.311198, 33.744547 ], [ 100.299622, 33.747876 ], [ 100.288724, 33.746663 ], [ 100.284317, 33.749774 ], [ 100.28422, 33.769373 ], [ 100.279715, 33.769498 ], [ 100.266589, 33.757054 ], [ 100.26223, 33.754628 ], [ 100.257484, 33.755779 ], [ 100.250557, 33.762001 ], [ 100.246828, 33.759854 ], [ 100.248039, 33.743987 ], [ 100.242178, 33.732878 ], [ 100.244794, 33.730544 ], [ 100.259276, 33.73238 ], [ 100.262472, 33.722514 ], [ 100.275889, 33.719869 ], [ 100.27802, 33.705488 ], [ 100.294052, 33.700538 ], [ 100.298315, 33.694405 ], [ 100.267558, 33.669619 ], [ 100.256806, 33.648845 ], [ 100.245714, 33.641618 ], [ 100.2415, 33.625167 ], [ 100.22508, 33.620369 ], [ 100.21612, 33.620618 ], [ 100.203817, 33.604413 ], [ 100.175579, 33.593941 ], [ 100.181731, 33.56738 ], [ 100.170736, 33.562422 ], [ 100.15049, 33.572836 ], [ 100.125207, 33.568284 ], [ 100.121138, 33.579695 ], [ 100.114163, 33.58515 ], [ 100.077449, 33.589889 ], [ 100.077256, 33.608745 ], [ 100.072073, 33.614884 ], [ 100.048485, 33.610958 ], [ 100.041123, 33.630713 ], [ 100.025672, 33.628813 ], [ 100.023056, 33.63115 ], [ 100.024558, 33.646166 ], [ 100.000098, 33.644484 ], [ 99.99569, 33.647599 ], [ 100.016421, 33.671239 ], [ 99.996562, 33.670927 ], [ 99.959655, 33.675536 ], [ 99.940426, 33.692568 ], [ 99.932676, 33.701784 ], [ 99.908458, 33.706173 ], [ 99.897512, 33.702655 ], [ 99.891409, 33.707356 ], [ 99.90749, 33.72877 ], [ 99.901532, 33.738728 ], [ 99.889762, 33.736768 ], [ 99.868112, 33.735834 ], [ 99.853339, 33.751267 ], [ 99.834691, 33.757801 ], [ 99.830574, 33.767693 ], [ 99.825343, 33.772359 ], [ 99.814494, 33.771893 ], [ 99.798365, 33.773075 ], [ 99.7756, 33.791736 ], [ 99.763443, 33.804827 ], [ 99.746297, 33.805231 ], [ 99.724452, 33.800474 ], [ 99.702899, 33.803957 ], [ 99.694374, 33.792109 ], [ 99.67592, 33.780446 ], [ 99.671997, 33.770742 ], [ 99.667444, 33.770089 ], [ 99.642645, 33.757054 ], [ 99.610145, 33.75777 ], [ 99.586896, 33.763587 ], [ 99.570622, 33.762467 ], [ 99.569653, 33.75945 ], [ 99.556963, 33.757521 ], [ 99.546355, 33.762281 ], [ 99.541899, 33.770151 ], [ 99.539768, 33.780415 ], [ 99.532406, 33.782126 ], [ 99.527078, 33.788222 ], [ 99.519861, 33.788626 ] ] ] ] } },
{ "type": "Feature", "properties": { "POLY_ID": 31, "code": 31, "adcode": 632625, "name": "", "center": "(2:101.484884,33.430217)", "centroid": "(2:100.99907,33.485934)", "childrenNum": 0, "level": "district", "parent": { "adcode": 632600 }, "subFeatureIndex": 4, "acroutes": "(3:100000,630000,632600)", "incdence": 320.512800, "CL": 1 }, "geometry": { "type": "MultiPolygon", "coordinates": [ [ [ [ 101.144093, 33.058916 ], [ 101.145885, 33.060892 ], [ 101.147726, 33.071993 ], [ 101.14327, 33.084096 ], [ 101.149324, 33.092624 ], [ 101.152569, 33.094693 ], [ 101.159011, 33.093031 ], [ 101.168553, 33.097577 ], [ 101.169667, 33.100367 ], [ 101.167342, 33.112372 ], [ 101.163516, 33.119393 ], [ 101.152715, 33.125222 ], [ 101.151165, 33.132366 ], [ 101.154846, 33.135187 ], [ 101.158672, 33.144242 ], [ 101.154846, 33.150853 ], [ 101.145013, 33.150727 ], [ 101.145546, 33.155239 ], [ 101.142253, 33.158183 ], [ 101.142785, 33.162788 ], [ 101.133922, 33.164542 ], [ 101.130386, 33.169867 ], [ 101.129563, 33.176821 ], [ 101.136198, 33.182239 ], [ 101.137361, 33.186654 ], [ 101.134019, 33.188909 ], [ 101.120311, 33.186654 ], [ 101.120989, 33.189755 ], [ 101.115371, 33.196205 ], [ 101.122103, 33.202812 ], [ 101.121474, 33.206256 ], [ 101.12685, 33.21593 ], [ 101.124671, 33.220783 ], [ 101.126608, 33.223036 ], [ 101.137845, 33.227231 ], [ 101.145256, 33.231144 ], [ 101.146999, 33.23443 ], [ 101.155621, 33.234837 ], [ 101.157171, 33.238499 ], [ 101.152327, 33.244508 ], [ 101.157461, 33.248608 ], [ 101.170151, 33.248044 ], [ 101.17267, 33.255555 ], [ 101.171798, 33.261688 ], [ 101.178482, 33.26466 ], [ 101.18352, 33.270073 ], [ 101.194853, 33.268571 ], [ 101.201828, 33.269666 ], [ 101.204347, 33.267445 ], [ 101.205509, 33.255867 ], [ 101.216649, 33.255867 ], [ 101.222752, 33.270323 ], [ 101.227741, 33.272106 ], [ 101.230308, 33.268571 ], [ 101.244403, 33.262626 ], [ 101.257819, 33.26344 ], [ 101.263874, 33.266694 ], [ 101.268863, 33.265442 ], [ 101.272641, 33.268352 ], [ 101.27637, 33.264879 ], [ 101.285476, 33.264441 ], [ 101.291288, 33.261813 ], [ 101.297343, 33.261969 ], [ 101.302719, 33.257182 ], [ 101.310517, 33.244477 ], [ 101.324321, 33.242348 ], [ 101.32868, 33.237341 ], [ 101.325823, 33.231394 ], [ 101.328874, 33.223506 ], [ 101.33551, 33.220595 ], [ 101.339142, 33.216306 ], [ 101.344712, 33.203376 ], [ 101.351348, 33.199712 ], [ 101.357209, 33.192698 ], [ 101.356628, 33.18797 ], [ 101.358468, 33.181017 ], [ 101.366072, 33.173375 ], [ 101.374452, 33.171402 ], [ 101.376534, 33.164354 ], [ 101.381862, 33.153516 ], [ 101.384381, 33.152983 ], [ 101.393874, 33.157839 ], [ 101.392179, 33.179232 ], [ 101.396248, 33.187187 ], [ 101.392324, 33.197364 ], [ 101.392082, 33.204628 ], [ 101.386851, 33.207415 ], [ 101.392373, 33.211986 ], [ 101.395424, 33.217809 ], [ 101.403416, 33.225259 ], [ 101.417172, 33.225885 ], [ 101.424195, 33.227137 ], [ 101.428215, 33.23033 ], [ 101.43611, 33.230392 ], [ 101.445749, 33.226104 ], [ 101.453692, 33.224883 ], [ 101.464348, 33.225729 ], [ 101.472776, 33.222974 ], [ 101.485417, 33.226981 ], [ 101.490358, 33.225572 ], [ 101.495589, 33.220657 ], [ 101.50329, 33.207477 ], [ 101.512686, 33.203564 ], [ 101.515496, 33.193011 ], [ 101.519758, 33.189817 ], [ 101.52712, 33.187813 ], [ 101.529881, 33.178794 ], [ 101.537485, 33.178668 ], [ 101.544121, 33.17538 ], [ 101.54756, 33.170525 ], [ 101.559378, 33.165451 ], [ 101.561122, 33.160251 ], [ 101.567128, 33.154643 ], [ 101.580883, 33.147156 ], [ 101.589844, 33.135187 ], [ 101.60079, 33.126318 ], [ 101.60297, 33.121492 ], [ 101.61101, 33.118828 ], [ 101.615127, 33.111526 ], [ 101.623216, 33.106667 ], [ 101.624863, 33.101558 ], [ 101.633339, 33.101401 ], [ 101.638764, 33.111933 ], [ 101.647676, 33.121022 ], [ 101.650921, 33.128951 ], [ 101.660947, 33.135719 ], [ 101.659397, 33.14938 ], [ 101.654166, 33.162757 ], [ 101.663756, 33.164386 ], [ 101.675235, 33.17231 ], [ 101.682937, 33.17895 ], [ 101.686666, 33.185433 ], [ 101.680709, 33.197427 ], [ 101.680612, 33.201998 ], [ 101.690493, 33.206663 ], [ 101.696838, 33.20801 ], [ 101.703134, 33.212988 ], [ 101.710109, 33.212956 ], [ 101.712724, 33.217026 ], [ 101.719263, 33.22216 ], [ 101.721007, 33.229704 ], [ 101.727497, 33.240471 ], [ 101.728417, 33.247856 ], [ 101.726383, 33.252394 ], [ 101.727546, 33.256399 ], [ 101.733164, 33.258684 ], [ 101.739267, 33.265755 ], [ 101.740381, 33.269134 ], [ 101.735634, 33.279865 ], [ 101.730888, 33.283869 ], [ 101.714904, 33.289249 ], [ 101.713984, 33.293315 ], [ 101.706718, 33.298539 ], [ 101.688265, 33.298758 ], [ 101.67819, 33.297475 ], [ 101.669811, 33.305419 ], [ 101.660027, 33.310016 ], [ 101.654311, 33.315395 ], [ 101.649322, 33.324588 ], [ 101.651163, 33.334374 ], [ 101.65373, 33.33997 ], [ 101.654311, 33.346535 ], [ 101.658235, 33.359975 ], [ 101.660608, 33.364163 ], [ 101.662788, 33.381631 ], [ 101.673589, 33.391411 ], [ 101.676301, 33.399815 ], [ 101.679401, 33.402564 ], [ 101.693011, 33.422461 ], [ 101.695772, 33.433985 ], [ 101.700955, 33.436982 ], [ 101.716309, 33.440823 ], [ 101.722411, 33.439824 ], [ 101.727836, 33.443946 ], [ 101.73452, 33.445101 ], [ 101.743287, 33.442197 ], [ 101.749874, 33.44532 ], [ 101.759513, 33.444726 ], [ 101.761693, 33.447162 ], [ 101.769442, 33.448098 ], [ 101.775981, 33.453531 ], [ 101.769248, 33.45606 ], [ 101.768813, 33.465082 ], [ 101.77138, 33.477443 ], [ 101.775787, 33.492017 ], [ 101.774431, 33.508025 ], [ 101.775254, 33.517697 ], [ 101.777918, 33.521565 ], [ 101.777289, 33.535477 ], [ 101.773947, 33.538534 ], [ 101.763969, 33.538004 ], [ 101.759125, 33.535633 ], [ 101.758399, 33.521752 ], [ 101.753749, 33.516137 ], [ 101.749438, 33.506122 ], [ 101.742125, 33.504218 ], [ 101.735828, 33.496324 ], [ 101.731324, 33.497322 ], [ 101.722751, 33.495076 ], [ 101.714759, 33.495856 ], [ 101.700664, 33.50166 ], [ 101.691025, 33.498695 ], [ 101.684777, 33.501129 ], [ 101.677124, 33.49648 ], [ 101.665258, 33.500131 ], [ 101.650001, 33.502159 ], [ 101.646465, 33.495294 ], [ 101.641234, 33.492579 ], [ 101.63145, 33.492267 ], [ 101.629851, 33.496729 ], [ 101.625105, 33.498602 ], [ 101.622635, 33.502315 ], [ 101.616047, 33.523062 ], [ 101.616338, 33.527118 ], [ 101.620068, 33.531859 ], [ 101.61474, 33.538596 ], [ 101.617694, 33.543462 ], [ 101.61658, 33.549076 ], [ 101.618954, 33.558743 ], [ 101.612996, 33.563981 ], [ 101.611252, 33.576484 ], [ 101.61503, 33.58434 ], [ 101.611834, 33.590076 ], [ 101.612851, 33.594658 ], [ 101.616968, 33.598834 ], [ 101.61566, 33.606221 ], [ 101.611688, 33.611519 ], [ 101.612269, 33.616037 ], [ 101.602631, 33.632427 ], [ 101.588633, 33.638097 ], [ 101.58563, 33.645449 ], [ 101.587761, 33.651524 ], [ 101.589408, 33.664512 ], [ 101.586744, 33.67155 ], [ 101.582482, 33.675038 ], [ 101.57386, 33.673979 ], [ 101.567176, 33.667346 ], [ 101.557973, 33.669682 ], [ 101.556133, 33.67619 ], [ 101.556181, 33.682854 ], [ 101.553324, 33.688365 ], [ 101.54693, 33.693533 ], [ 101.542135, 33.695215 ], [ 101.528089, 33.691292 ], [ 101.520145, 33.694841 ], [ 101.511427, 33.694187 ], [ 101.505227, 33.702126 ], [ 101.501449, 33.702749 ], [ 101.491714, 33.699916 ], [ 101.481203, 33.69481 ], [ 101.469918, 33.686217 ], [ 101.45655, 33.685127 ], [ 101.444974, 33.681608 ], [ 101.443424, 33.679958 ], [ 101.434851, 33.684753 ], [ 101.428263, 33.680176 ], [ 101.427488, 33.673948 ], [ 101.429474, 33.666318 ], [ 101.428554, 33.659373 ], [ 101.422984, 33.654296 ], [ 101.413394, 33.649997 ], [ 101.391114, 33.645231 ], [ 101.383848, 33.6452 ], [ 101.379537, 33.648253 ], [ 101.349847, 33.65713 ], [ 101.345294, 33.652894 ], [ 101.334347, 33.658563 ], [ 101.326646, 33.65685 ], [ 101.320495, 33.657847 ], [ 101.311437, 33.664418 ], [ 101.307998, 33.660027 ], [ 101.302961, 33.658002 ], [ 101.298408, 33.663235 ], [ 101.292015, 33.659965 ], [ 101.281165, 33.662114 ], [ 101.277533, 33.666848 ], [ 101.259611, 33.669526 ], [ 101.24852, 33.6751 ], [ 101.244548, 33.681204 ], [ 101.237041, 33.685625 ], [ 101.231858, 33.684722 ], [ 101.227354, 33.680051 ], [ 101.222074, 33.677467 ], [ 101.217812, 33.669806 ], [ 101.206478, 33.668685 ], [ 101.20115, 33.669837 ], [ 101.195725, 33.668498 ], [ 101.182938, 33.660899 ], [ 101.181195, 33.653393 ], [ 101.170878, 33.656196 ], [ 101.166664, 33.659996 ], [ 101.167487, 33.668405 ], [ 101.175964, 33.6751 ], [ 101.174607, 33.680207 ], [ 101.17824, 33.683726 ], [ 101.164775, 33.692911 ], [ 101.162934, 33.719557 ], [ 101.167148, 33.726187 ], [ 101.178385, 33.734371 ], [ 101.180177, 33.742151 ], [ 101.186329, 33.74128 ], [ 101.188944, 33.74464 ], [ 101.187394, 33.754223 ], [ 101.184246, 33.765112 ], [ 101.1903, 33.779669 ], [ 101.191608, 33.787631 ], [ 101.189719, 33.793073 ], [ 101.186571, 33.793602 ], [ 101.171265, 33.804516 ], [ 101.161627, 33.814279 ], [ 101.160367, 33.819316 ], [ 101.153054, 33.823108 ], [ 101.150099, 33.830507 ], [ 101.155233, 33.836319 ], [ 101.153586, 33.844493 ], [ 101.146176, 33.845674 ], [ 101.140364, 33.844462 ], [ 101.134454, 33.846638 ], [ 101.128545, 33.850958 ], [ 101.116872, 33.850056 ], [ 101.111302, 33.853288 ], [ 101.109171, 33.86087 ], [ 101.10486, 33.861243 ], [ 101.098661, 33.858726 ], [ 101.087424, 33.856613 ], [ 101.077979, 33.857546 ], [ 101.052308, 33.864319 ], [ 101.048579, 33.868825 ], [ 101.048385, 33.880009 ], [ 101.045043, 33.884421 ], [ 101.035017, 33.885353 ], [ 101.032304, 33.882557 ], [ 101.024748, 33.894268 ], [ 101.019372, 33.897125 ], [ 101.014335, 33.893771 ], [ 101.007069, 33.89318 ], [ 100.999078, 33.889608 ], [ 100.994573, 33.891845 ], [ 100.98818, 33.906908 ], [ 100.97578, 33.919423 ], [ 100.972051, 33.93442 ], [ 100.965657, 33.946775 ], [ 100.956261, 33.950314 ], [ 100.950352, 33.954877 ], [ 100.946622, 33.96124 ], [ 100.940858, 33.962947 ], [ 100.940616, 33.967943 ], [ 100.93432, 33.970488 ], [ 100.927684, 33.975174 ], [ 100.928265, 33.981101 ], [ 100.934755, 33.98982 ], [ 100.925795, 33.99618 ], [ 100.918869, 34.006355 ], [ 100.909375, 34.007441 ], [ 100.908794, 34.011442 ], [ 100.901868, 34.019568 ], [ 100.901674, 34.024438 ], [ 100.897654, 34.027911 ], [ 100.896734, 34.035881 ], [ 100.885981, 34.033586 ], [ 100.879394, 34.039075 ], [ 100.877989, 34.048129 ], [ 100.873775, 34.046547 ], [ 100.865251, 34.037648 ], [ 100.862877, 34.025926 ], [ 100.863459, 34.021553 ], [ 100.869658, 34.016684 ], [ 100.873872, 34.009891 ], [ 100.875131, 34.002912 ], [ 100.870143, 33.994815 ], [ 100.866316, 33.984328 ], [ 100.865251, 33.97176 ], [ 100.863652, 33.965461 ], [ 100.865687, 33.959315 ], [ 100.861957, 33.956988 ], [ 100.860746, 33.951432 ], [ 100.851204, 33.940536 ], [ 100.849751, 33.935444 ], [ 100.85629, 33.929918 ], [ 100.856581, 33.926999 ], [ 100.850962, 33.908368 ], [ 100.831394, 33.899858 ], [ 100.827423, 33.89433 ], [ 100.822337, 33.892342 ], [ 100.820593, 33.888552 ], [ 100.821949, 33.882184 ], [ 100.818026, 33.878363 ], [ 100.800299, 33.893957 ], [ 100.783782, 33.923677 ], [ 100.766007, 33.930291 ], [ 100.739319, 33.919082 ], [ 100.708901, 33.926813 ], [ 100.678048, 33.925478 ], [ 100.664244, 33.920603 ], [ 100.648115, 33.905262 ], [ 100.630823, 33.902778 ], [ 100.624236, 33.896939 ], [ 100.62104, 33.885725 ], [ 100.590913, 33.879108 ], [ 100.590671, 33.873112 ], [ 100.597548, 33.865345 ], [ 100.595563, 33.860902 ], [ 100.580402, 33.865873 ], [ 100.570182, 33.858695 ], [ 100.558364, 33.856054 ], [ 100.547272, 33.850367 ], [ 100.53962, 33.84008 ], [ 100.519761, 33.837718 ], [ 100.515063, 33.834112 ], [ 100.470502, 33.82202 ], [ 100.438148, 33.801967 ], [ 100.42662, 33.7927 ], [ 100.425458, 33.787755 ], [ 100.42105, 33.782686 ], [ 100.410297, 33.786449 ], [ 100.407875, 33.779669 ], [ 100.413785, 33.766356 ], [ 100.418483, 33.763929 ], [ 100.425409, 33.763836 ], [ 100.431028, 33.757956 ], [ 100.438196, 33.752699 ], [ 100.449578, 33.748685 ], [ 100.459798, 33.743769 ], [ 100.460428, 33.732722 ], [ 100.458878, 33.72821 ], [ 100.459604, 33.719682 ], [ 100.462559, 33.710873 ], [ 100.47089, 33.700507 ], [ 100.478979, 33.697269 ], [ 100.484791, 33.696865 ], [ 100.492153, 33.692506 ], [ 100.498207, 33.693689 ], [ 100.503099, 33.690794 ], [ 100.506732, 33.681639 ], [ 100.51516, 33.671208 ], [ 100.522183, 33.668405 ], [ 100.525767, 33.663764 ], [ 100.521795, 33.660214 ], [ 100.524702, 33.646726 ], [ 100.52848, 33.644203 ], [ 100.535164, 33.643082 ], [ 100.539862, 33.639624 ], [ 100.540443, 33.620493 ], [ 100.539184, 33.609742 ], [ 100.534195, 33.602793 ], [ 100.527995, 33.598647 ], [ 100.505473, 33.590886 ], [ 100.457958, 33.580474 ], [ 100.452823, 33.58222 ], [ 100.452775, 33.58752 ], [ 100.458926, 33.59765 ], [ 100.455681, 33.605099 ], [ 100.446236, 33.615258 ], [ 100.422164, 33.624451 ], [ 100.411847, 33.633923 ], [ 100.407004, 33.635916 ], [ 100.38482, 33.638845 ], [ 100.368837, 33.644546 ], [ 100.364284, 33.645262 ], [ 100.366366, 33.640652 ], [ 100.369757, 33.624326 ], [ 100.369224, 33.61423 ], [ 100.364865, 33.604912 ], [ 100.358278, 33.594938 ], [ 100.349172, 33.584558 ], [ 100.348978, 33.576764 ], [ 100.355275, 33.565883 ], [ 100.36162, 33.544928 ], [ 100.361038, 33.533949 ], [ 100.356146, 33.525558 ], [ 100.340986, 33.513204 ], [ 100.337208, 33.504998 ], [ 100.339049, 33.491674 ], [ 100.344086, 33.48381 ], [ 100.356001, 33.467798 ], [ 100.365446, 33.449503 ], [ 100.38884, 33.421586 ], [ 100.397365, 33.412716 ], [ 100.414027, 33.390161 ], [ 100.423326, 33.379913 ], [ 100.439601, 33.363757 ], [ 100.446721, 33.35488 ], [ 100.464351, 33.324901 ], [ 100.471859, 33.322462 ], [ 100.471132, 33.316333 ], [ 100.476847, 33.312299 ], [ 100.487745, 33.31208 ], [ 100.495059, 33.308234 ], [ 100.501889, 33.306389 ], [ 100.503196, 33.301666 ], [ 100.511091, 33.296787 ], [ 100.509638, 33.293878 ], [ 100.511237, 33.285996 ], [ 100.516371, 33.281366 ], [ 100.526106, 33.27755 ], [ 100.533662, 33.26782 ], [ 100.538409, 33.266318 ], [ 100.538312, 33.259998 ], [ 100.541073, 33.256587 ], [ 100.537295, 33.250266 ], [ 100.539329, 33.2477 ], [ 100.546497, 33.245165 ], [ 100.543349, 33.238687 ], [ 100.547951, 33.231582 ], [ 100.562287, 33.22144 ], [ 100.559769, 33.215993 ], [ 100.564661, 33.213207 ], [ 100.565823, 33.209418 ], [ 100.571151, 33.204597 ], [ 100.573863, 33.194233 ], [ 100.585536, 33.186404 ], [ 100.587425, 33.181424 ], [ 100.584471, 33.175724 ], [ 100.594061, 33.17491 ], [ 100.591058, 33.166046 ], [ 100.593625, 33.163885 ], [ 100.602731, 33.161911 ], [ 100.599001, 33.15433 ], [ 100.605782, 33.143114 ], [ 100.610529, 33.137913 ], [ 100.623703, 33.137161 ], [ 100.62351, 33.131583 ], [ 100.625786, 33.124219 ], [ 100.634747, 33.1219 ], [ 100.633391, 33.115694 ], [ 100.641528, 33.111902 ], [ 100.647582, 33.118985 ], [ 100.652619, 33.120771 ], [ 100.659546, 33.128324 ], [ 100.667198, 33.130486 ], [ 100.674125, 33.135281 ], [ 100.685991, 33.136753 ], [ 100.693063, 33.140639 ], [ 100.694855, 33.14443 ], [ 100.711178, 33.157745 ], [ 100.714035, 33.158465 ], [ 100.72101, 33.149819 ], [ 100.725321, 33.141923 ], [ 100.730116, 33.138665 ], [ 100.73588, 33.130894 ], [ 100.73433, 33.119236 ], [ 100.733991, 33.108047 ], [ 100.741547, 33.104097 ], [ 100.753317, 33.105288 ], [ 100.762035, 33.108642 ], [ 100.768477, 33.114159 ], [ 100.772642, 33.114033 ], [ 100.775161, 33.107733 ], [ 100.784945, 33.1009 ], [ 100.797102, 33.100053 ], [ 100.803592, 33.103063 ], [ 100.812311, 33.099144 ], [ 100.820642, 33.100712 ], [ 100.825582, 33.099771 ], [ 100.829118, 33.096041 ], [ 100.837691, 33.079487 ], [ 100.844375, 33.071397 ], [ 100.853287, 33.065596 ], [ 100.862926, 33.070049 ], [ 100.87024, 33.070864 ], [ 100.874211, 33.067666 ], [ 100.876246, 33.061017 ], [ 100.882348, 33.05371 ], [ 100.888742, 33.049193 ], [ 100.891067, 33.043453 ], [ 100.901335, 33.039093 ], [ 100.909085, 33.030278 ], [ 100.9117, 33.034168 ], [ 100.913928, 33.046371 ], [ 100.920322, 33.038372 ], [ 100.927732, 33.031439 ], [ 100.941391, 33.025949 ], [ 100.943861, 33.030153 ], [ 100.944443, 33.040819 ], [ 100.948947, 33.04681 ], [ 100.944007, 33.05694 ], [ 100.944443, 33.06108 ], [ 100.948995, 33.063903 ], [ 100.948075, 33.069516 ], [ 100.953161, 33.072965 ], [ 100.954323, 33.078076 ], [ 100.962945, 33.081996 ], [ 100.968273, 33.087012 ], [ 100.967546, 33.096762 ], [ 100.969823, 33.101182 ], [ 100.976846, 33.102279 ], [ 100.984789, 33.097828 ], [ 100.990601, 33.09231 ], [ 100.99375, 33.083469 ], [ 100.989197, 33.075035 ], [ 100.992781, 33.068826 ], [ 100.99869, 33.064122 ], [ 101.007505, 33.062366 ], [ 101.010315, 33.058885 ], [ 101.020486, 33.055027 ], [ 101.023586, 33.043704 ], [ 101.031287, 33.046276 ], [ 101.035501, 33.045179 ], [ 101.041798, 33.046653 ], [ 101.048869, 33.053835 ], [ 101.053664, 33.055278 ], [ 101.060833, 33.0544 ], [ 101.069164, 33.057254 ], [ 101.078027, 33.05004 ], [ 101.085632, 33.050166 ], [ 101.092364, 33.05349 ], [ 101.100889, 33.052738 ], [ 101.10951, 33.057442 ], [ 101.122297, 33.058226 ], [ 101.137118, 33.055466 ], [ 101.140073, 33.058822 ], [ 101.144093, 33.058916 ] ] ] ] } },
{ "type": "Feature", "properties": { "POLY_ID": 32, "code": 32, "adcode": 632626, "name": "", "center": "(2:98.211343,34.91528)", "centroid": "(2:98.230464,34.811931)", "childrenNum": 0, "level": "district", "parent": { "adcode": 632600 }, "subFeatureIndex": 5, "acroutes": "(3:100000,630000,632600)", "incdence": 187.680100, "CL": 1 }, "geometry": { "type": "MultiPolygon", "coordinates": [ [ [ [ 99.179409, 35.299421 ], [ 99.18992, 35.312185 ], [ 99.203772, 35.325528 ], [ 99.208519, 35.333191 ], [ 99.233076, 35.345859 ], [ 99.256324, 35.370425 ], [ 99.260732, 35.369174 ], [ 99.280736, 35.372531 ], [ 99.293523, 35.378572 ], [ 99.310766, 35.389982 ], [ 99.30505, 35.396174 ], [ 99.307763, 35.40441 ], [ 99.311735, 35.410022 ], [ 99.311444, 35.413407 ], [ 99.306504, 35.41664 ], [ 99.309942, 35.421183 ], [ 99.30413, 35.423623 ], [ 99.300594, 35.429386 ], [ 99.291682, 35.429081 ], [ 99.280687, 35.433136 ], [ 99.27473, 35.437953 ], [ 99.274003, 35.441032 ], [ 99.278266, 35.445239 ], [ 99.261991, 35.447587 ], [ 99.245233, 35.447129 ], [ 99.242278, 35.448562 ], [ 99.233705, 35.447678 ], [ 99.221209, 35.450483 ], [ 99.213653, 35.453622 ], [ 99.212345, 35.457859 ], [ 99.201883, 35.461547 ], [ 99.203869, 35.466393 ], [ 99.208664, 35.470385 ], [ 99.213169, 35.480106 ], [ 99.227263, 35.478369 ], [ 99.236563, 35.480198 ], [ 99.249204, 35.478461 ], [ 99.265769, 35.474713 ], [ 99.267513, 35.479741 ], [ 99.273325, 35.483001 ], [ 99.276038, 35.486871 ], [ 99.278459, 35.499728 ], [ 99.284853, 35.50451 ], [ 99.294395, 35.508288 ], [ 99.313188, 35.514136 ], [ 99.323989, 35.514258 ], [ 99.330043, 35.512857 ], [ 99.337793, 35.51575 ], [ 99.333095, 35.521659 ], [ 99.328203, 35.520989 ], [ 99.32147, 35.530826 ], [ 99.315513, 35.545898 ], [ 99.314689, 35.550434 ], [ 99.305099, 35.559111 ], [ 99.298609, 35.56185 ], [ 99.295073, 35.565564 ], [ 99.213411, 35.60333 ], [ 99.207695, 35.607985 ], [ 99.200382, 35.60832 ], [ 99.198493, 35.613978 ], [ 99.192584, 35.616199 ], [ 99.180814, 35.608076 ], [ 99.173306, 35.609019 ], [ 99.17011, 35.613613 ], [ 99.16977, 35.618937 ], [ 99.161924, 35.621279 ], [ 99.145601, 35.61775 ], [ 99.130683, 35.618267 ], [ 99.125646, 35.617507 ], [ 99.124096, 35.614069 ], [ 99.118671, 35.611666 ], [ 99.111164, 35.601048 ], [ 99.109178, 35.59472 ], [ 99.106272, 35.592894 ], [ 99.0961, 35.592011 ], [ 99.090676, 35.588329 ], [ 99.078324, 35.586199 ], [ 99.069994, 35.588421 ], [ 99.05803, 35.593502 ], [ 99.051007, 35.590946 ], [ 99.041417, 35.593563 ], [ 99.039043, 35.598553 ], [ 99.029211, 35.600805 ], [ 99.026402, 35.591038 ], [ 99.023593, 35.587203 ], [ 99.010418, 35.58346 ], [ 99.003104, 35.585286 ], [ 98.98591, 35.587325 ], [ 98.980824, 35.586504 ], [ 98.968667, 35.589942 ], [ 98.963194, 35.588847 ], [ 98.944885, 35.592803 ], [ 98.941107, 35.592924 ], [ 98.933551, 35.597032 ], [ 98.911029, 35.600075 ], [ 98.900664, 35.592285 ], [ 98.90604, 35.588786 ], [ 98.912433, 35.58063 ], [ 98.90633, 35.5778 ], [ 98.890056, 35.576187 ], [ 98.879885, 35.573569 ], [ 98.87538, 35.569673 ], [ 98.865015, 35.569247 ], [ 98.852422, 35.578591 ], [ 98.845883, 35.579261 ], [ 98.837794, 35.585925 ], [ 98.834162, 35.590886 ], [ 98.817113, 35.600196 ], [ 98.792992, 35.603574 ], [ 98.773327, 35.600288 ], [ 98.765674, 35.593928 ], [ 98.771196, 35.581513 ], [ 98.769065, 35.56252 ], [ 98.763882, 35.54401 ], [ 98.760734, 35.538986 ], [ 98.738696, 35.524217 ], [ 98.724892, 35.519009 ], [ 98.71443, 35.516542 ], [ 98.698107, 35.516359 ], [ 98.678394, 35.51505 ], [ 98.673017, 35.513466 ], [ 98.660618, 35.504815 ], [ 98.64197, 35.500733 ], [ 98.632961, 35.495493 ], [ 98.624727, 35.484982 ], [ 98.617656, 35.474256 ], [ 98.605208, 35.465143 ], [ 98.594552, 35.461273 ], [ 98.573192, 35.459109 ], [ 98.547424, 35.455817 ], [ 98.520494, 35.448654 ], [ 98.500926, 35.447861 ], [ 98.492256, 35.44905 ], [ 98.485863, 35.452068 ], [ 98.47666, 35.459474 ], [ 98.460725, 35.467094 ], [ 98.455736, 35.470355 ], [ 98.434715, 35.473433 ], [ 98.427741, 35.472092 ], [ 98.412532, 35.465022 ], [ 98.402457, 35.462309 ], [ 98.391753, 35.461638 ], [ 98.382502, 35.46237 ], [ 98.363128, 35.459871 ], [ 98.356928, 35.459871 ], [ 98.340363, 35.464686 ], [ 98.331354, 35.473159 ], [ 98.328012, 35.472244 ], [ 98.321522, 35.463315 ], [ 98.313336, 35.461486 ], [ 98.308299, 35.466667 ], [ 98.306265, 35.472061 ], [ 98.296481, 35.47645 ], [ 98.303843, 35.484068 ], [ 98.31043, 35.494427 ], [ 98.309074, 35.502713 ], [ 98.283209, 35.508379 ], [ 98.279625, 35.514562 ], [ 98.261026, 35.512978 ], [ 98.253083, 35.505881 ], [ 98.253131, 35.493696 ], [ 98.244558, 35.489704 ], [ 98.241119, 35.483336 ], [ 98.235743, 35.478735 ], [ 98.224021, 35.474408 ], [ 98.219953, 35.46938 ], [ 98.220147, 35.465113 ], [ 98.224312, 35.455817 ], [ 98.225232, 35.450757 ], [ 98.224118, 35.436124 ], [ 98.219517, 35.428379 ], [ 98.203727, 35.40685 ], [ 98.199126, 35.389128 ], [ 98.191328, 35.371066 ], [ 98.191279, 35.366276 ], [ 98.185467, 35.351566 ], [ 98.184111, 35.342501 ], [ 98.180817, 35.337739 ], [ 98.180187, 35.330779 ], [ 98.181883, 35.32968 ], [ 98.179073, 35.320124 ], [ 98.171082, 35.320491 ], [ 98.161491, 35.325711 ], [ 98.156502, 35.324795 ], [ 98.152289, 35.32678 ], [ 98.143183, 35.323147 ], [ 98.138145, 35.327757 ], [ 98.129282, 35.332641 ], [ 98.109665, 35.327268 ], [ 98.10642, 35.320704 ], [ 98.096927, 35.324673 ], [ 98.090146, 35.324704 ], [ 98.083995, 35.320185 ], [ 98.078425, 35.313346 ], [ 98.077311, 35.297588 ], [ 98.073097, 35.293465 ], [ 98.059922, 35.295725 ], [ 98.051785, 35.294809 ], [ 98.039676, 35.290197 ], [ 98.021465, 35.285554 ], [ 98.003737, 35.288242 ], [ 97.978212, 35.287448 ], [ 97.960485, 35.285341 ], [ 97.942806, 35.287112 ], [ 97.930212, 35.294656 ], [ 97.923431, 35.303788 ], [ 97.917571, 35.306536 ], [ 97.91389, 35.305376 ], [ 97.903864, 35.298718 ], [ 97.89655, 35.295512 ], [ 97.883133, 35.302353 ], [ 97.870249, 35.313804 ], [ 97.86715, 35.314964 ], [ 97.849568, 35.312888 ], [ 97.83867, 35.314262 ], [ 97.827433, 35.322964 ], [ 97.81852, 35.325711 ], [ 97.803699, 35.321834 ], [ 97.790573, 35.322261 ], [ 97.776285, 35.326597 ], [ 97.767324, 35.330504 ], [ 97.763643, 35.333679 ], [ 97.750711, 35.348545 ], [ 97.743736, 35.348545 ], [ 97.734194, 35.345065 ], [ 97.710364, 35.34476 ], [ 97.687067, 35.346469 ], [ 97.667402, 35.349338 ], [ 97.662607, 35.35413 ], [ 97.662268, 35.359165 ], [ 97.667257, 35.371341 ], [ 97.667257, 35.376833 ], [ 97.660185, 35.383453 ], [ 97.650353, 35.386382 ], [ 97.638244, 35.386535 ], [ 97.625651, 35.38327 ], [ 97.616981, 35.376589 ], [ 97.61422, 35.37131 ], [ 97.610103, 35.355259 ], [ 97.609134, 35.327299 ], [ 97.610926, 35.309895 ], [ 97.613833, 35.291602 ], [ 97.619257, 35.273274 ], [ 97.618482, 35.26527 ], [ 97.612912, 35.259281 ], [ 97.601724, 35.257387 ], [ 97.591068, 35.257356 ], [ 97.577894, 35.260992 ], [ 97.566414, 35.268967 ], [ 97.560796, 35.271258 ], [ 97.547428, 35.266645 ], [ 97.534302, 35.26637 ], [ 97.51362, 35.271625 ], [ 97.506645, 35.272755 ], [ 97.49381, 35.276849 ], [ 97.466056, 35.289861 ], [ 97.4585, 35.29261 ], [ 97.438642, 35.29713 ], [ 97.412874, 35.302291 ], [ 97.405851, 35.302933 ], [ 97.39103, 35.301009 ], [ 97.382941, 35.294565 ], [ 97.375095, 35.294962 ], [ 97.36996, 35.304338 ], [ 97.364342, 35.306567 ], [ 97.357464, 35.305834 ], [ 97.348213, 35.29881 ], [ 97.348891, 35.292549 ], [ 97.344532, 35.274374 ], [ 97.34303, 35.271808 ], [ 97.347777, 35.26857 ], [ 97.343466, 35.262703 ], [ 97.345307, 35.25974 ], [ 97.354025, 35.253537 ], [ 97.367393, 35.246447 ], [ 97.370735, 35.243361 ], [ 97.372528, 35.233275 ], [ 97.367054, 35.231808 ], [ 97.361436, 35.222943 ], [ 97.357319, 35.22169 ], [ 97.34274, 35.213772 ], [ 97.338235, 35.210379 ], [ 97.325448, 35.195243 ], [ 97.315616, 35.190106 ], [ 97.305251, 35.178943 ], [ 97.304573, 35.175456 ], [ 97.294353, 35.167656 ], [ 97.288492, 35.159825 ], [ 97.282196, 35.155848 ], [ 97.280839, 35.152758 ], [ 97.265389, 35.141069 ], [ 97.262434, 35.139845 ], [ 97.264614, 35.128584 ], [ 97.258123, 35.119188 ], [ 97.259479, 35.115086 ], [ 97.252359, 35.100025 ], [ 97.243157, 35.096657 ], [ 97.245191, 35.090136 ], [ 97.241704, 35.077275 ], [ 97.232695, 35.074335 ], [ 97.225623, 35.074549 ], [ 97.218455, 35.068087 ], [ 97.216566, 35.0638 ], [ 97.216372, 35.055866 ], [ 97.21056, 35.051976 ], [ 97.211577, 35.049035 ], [ 97.204312, 35.04398 ], [ 97.204069, 35.036719 ], [ 97.20901, 35.034513 ], [ 97.217486, 35.02768 ], [ 97.217195, 35.021552 ], [ 97.219423, 35.019315 ], [ 97.222281, 35.008833 ], [ 97.219617, 35.004696 ], [ 97.187553, 34.986579 ], [ 97.156312, 34.970758 ], [ 97.124151, 34.952634 ], [ 97.108894, 34.939292 ], [ 97.079542, 34.911618 ], [ 97.073827, 34.907567 ], [ 97.065689, 34.907383 ], [ 97.059829, 34.910759 ], [ 97.047672, 34.913858 ], [ 97.029218, 34.910973 ], [ 97.017448, 34.906831 ], [ 97.008729, 34.901153 ], [ 97.00718, 34.898667 ], [ 97.01212, 34.896795 ], [ 97.013089, 34.886759 ], [ 97.018756, 34.880374 ], [ 97.022969, 34.872239 ], [ 97.018756, 34.864133 ], [ 97.017932, 34.856642 ], [ 97.00965, 34.855383 ], [ 97.005775, 34.844112 ], [ 97.000108, 34.843468 ], [ 96.996427, 34.840427 ], [ 96.998316, 34.829001 ], [ 96.995943, 34.823964 ], [ 96.983592, 34.818649 ], [ 96.965525, 34.81739 ], [ 96.95608, 34.812013 ], [ 96.950898, 34.805193 ], [ 96.943632, 34.798556 ], [ 96.93535, 34.785495 ], [ 96.936561, 34.771972 ], [ 96.941986, 34.768345 ], [ 96.945618, 34.755464 ], [ 96.951382, 34.748639 ], [ 96.9632, 34.745164 ], [ 96.974486, 34.73594 ], [ 96.980928, 34.728436 ], [ 97.005145, 34.724438 ], [ 97.006308, 34.728559 ], [ 97.001125, 34.732864 ], [ 97.000592, 34.739537 ], [ 97.010909, 34.753835 ], [ 97.011636, 34.756233 ], [ 97.021177, 34.752759 ], [ 97.032753, 34.750022 ], [ 97.045395, 34.749746 ], [ 97.049464, 34.747993 ], [ 97.056584, 34.749008 ], [ 97.075183, 34.745902 ], [ 97.086275, 34.739906 ], [ 97.091409, 34.735878 ], [ 97.102985, 34.732249 ], [ 97.1149, 34.723269 ], [ 97.125652, 34.725453 ], [ 97.138149, 34.725453 ], [ 97.131416, 34.711581 ], [ 97.125652, 34.704937 ], [ 97.122214, 34.693338 ], [ 97.118436, 34.684723 ], [ 97.113205, 34.682538 ], [ 97.106085, 34.681985 ], [ 97.099594, 34.683369 ], [ 97.086614, 34.677523 ], [ 97.073536, 34.674661 ], [ 97.072906, 34.670445 ], [ 97.06598, 34.661304 ], [ 97.064818, 34.656902 ], [ 97.073633, 34.645205 ], [ 97.090198, 34.635476 ], [ 97.098577, 34.631658 ], [ 97.105552, 34.630334 ], [ 97.121875, 34.634122 ], [ 97.129091, 34.63326 ], [ 97.14895, 34.620081 ], [ 97.165079, 34.6158 ], [ 97.185615, 34.611581 ], [ 97.19724, 34.607454 ], [ 97.200437, 34.589897 ], [ 97.19661, 34.581271 ], [ 97.198935, 34.577697 ], [ 97.19477, 34.575232 ], [ 97.194721, 34.57172 ], [ 97.199807, 34.563061 ], [ 97.195012, 34.556898 ], [ 97.193801, 34.543676 ], [ 97.18392, 34.527739 ], [ 97.171472, 34.524348 ], [ 97.168663, 34.520679 ], [ 97.161737, 34.520248 ], [ 97.158201, 34.517904 ], [ 97.156893, 34.511954 ], [ 97.150742, 34.508654 ], [ 97.146141, 34.503566 ], [ 97.151904, 34.500421 ], [ 97.163723, 34.496998 ], [ 97.167355, 34.492372 ], [ 97.170843, 34.491416 ], [ 97.175638, 34.484784 ], [ 97.185567, 34.491015 ], [ 97.191331, 34.493359 ], [ 97.209543, 34.498015 ], [ 97.22509, 34.497214 ], [ 97.248775, 34.48864 ], [ 97.266551, 34.48463 ], [ 97.275221, 34.481175 ], [ 97.281953, 34.483551 ], [ 97.289945, 34.478955 ], [ 97.302054, 34.479911 ], [ 97.311208, 34.467417 ], [ 97.322106, 34.466924 ], [ 97.325012, 34.464517 ], [ 97.327386, 34.448874 ], [ 97.336685, 34.443535 ], [ 97.339107, 34.440604 ], [ 97.334603, 34.435419 ], [ 97.340706, 34.42974 ], [ 97.346905, 34.428598 ], [ 97.343902, 34.423814 ], [ 97.336298, 34.41656 ], [ 97.317602, 34.41338 ], [ 97.310966, 34.402976 ], [ 97.304234, 34.400259 ], [ 97.303604, 34.396708 ], [ 97.31455, 34.38062 ], [ 97.316246, 34.375926 ], [ 97.327337, 34.371231 ], [ 97.338381, 34.375215 ], [ 97.348988, 34.371169 ], [ 97.360177, 34.362552 ], [ 97.3641, 34.355014 ], [ 97.370009, 34.348187 ], [ 97.375579, 34.344541 ], [ 97.384491, 34.341637 ], [ 97.391466, 34.336848 ], [ 97.400378, 34.327516 ], [ 97.407982, 34.314505 ], [ 97.408903, 34.302821 ], [ 97.413116, 34.294815 ], [ 97.428906, 34.291229 ], [ 97.441887, 34.289899 ], [ 97.452688, 34.286715 ], [ 97.461261, 34.281242 ], [ 97.468478, 34.275089 ], [ 97.47492, 34.266864 ], [ 97.479521, 34.237294 ], [ 97.481459, 34.234572 ], [ 97.489063, 34.212573 ], [ 97.49628, 34.205734 ], [ 97.526891, 34.199359 ], [ 97.534399, 34.192271 ], [ 97.536917, 34.184038 ], [ 97.541083, 34.178311 ], [ 97.549414, 34.172831 ], [ 97.567916, 34.16828 ], [ 97.575908, 34.16924 ], [ 97.580848, 34.17246 ], [ 97.584384, 34.178404 ], [ 97.58327, 34.183233 ], [ 97.584045, 34.195366 ], [ 97.588646, 34.205456 ], [ 97.598575, 34.213749 ], [ 97.6071, 34.217679 ], [ 97.613203, 34.216565 ], [ 97.620129, 34.212233 ], [ 97.625748, 34.204713 ], [ 97.627685, 34.199669 ], [ 97.629719, 34.18639 ], [ 97.632771, 34.179301 ], [ 97.637614, 34.158496 ], [ 97.644589, 34.147998 ], [ 97.654325, 34.135889 ], [ 97.659071, 34.132017 ], [ 97.66406, 34.119472 ], [ 97.66624, 34.12734 ], [ 97.679269, 34.132234 ], [ 97.688375, 34.131924 ], [ 97.699805, 34.133783 ], [ 97.702227, 34.138212 ], [ 97.710122, 34.140689 ], [ 97.725573, 34.147286 ], [ 97.736762, 34.150135 ], [ 97.743446, 34.15509 ], [ 97.750227, 34.157164 ], [ 97.766695, 34.158496 ], [ 97.766791, 34.163326 ], [ 97.773379, 34.162057 ], [ 97.783938, 34.170014 ], [ 97.787619, 34.17054 ], [ 97.785148, 34.17506 ], [ 97.790912, 34.178063 ], [ 97.791929, 34.186669 ], [ 97.795756, 34.1893 ], [ 97.796531, 34.199173 ], [ 97.799001, 34.200752 ], [ 97.803554, 34.198214 ], [ 97.809124, 34.20329 ], [ 97.810722, 34.207467 ], [ 97.815421, 34.205332 ], [ 97.819683, 34.207653 ], [ 97.825786, 34.207746 ], [ 97.831453, 34.20462 ], [ 97.835424, 34.20821 ], [ 97.851069, 34.20592 ], [ 97.861822, 34.207251 ], [ 97.866036, 34.204713 ], [ 97.874512, 34.206446 ], [ 97.889381, 34.204527 ], [ 97.898197, 34.209541 ], [ 97.910499, 34.206013 ], [ 97.914568, 34.202113 ], [ 97.923674, 34.20069 ], [ 97.92687, 34.197997 ], [ 97.937575, 34.196574 ], [ 97.945034, 34.198462 ], [ 97.948521, 34.191869 ], [ 97.954527, 34.190507 ], [ 97.954333, 34.186143 ], [ 97.966975, 34.178187 ], [ 97.978648, 34.168342 ], [ 97.983685, 34.167227 ], [ 97.986543, 34.160942 ], [ 97.990466, 34.161654 ], [ 97.995406, 34.155864 ], [ 98.001994, 34.151776 ], [ 98.00582, 34.151405 ], [ 98.012601, 34.1458 ], [ 98.016476, 34.138026 ], [ 98.025097, 34.128052 ], [ 98.027228, 34.123716 ], [ 98.036722, 34.123964 ], [ 98.038417, 34.119131 ], [ 98.041856, 34.119441 ], [ 98.045537, 34.11594 ], [ 98.051398, 34.115135 ], [ 98.054062, 34.119069 ], [ 98.061182, 34.120401 ], [ 98.076003, 34.118202 ], [ 98.081718, 34.119472 ], [ 98.085012, 34.124211 ], [ 98.093294, 34.121423 ], [ 98.098138, 34.122941 ], [ 98.106711, 34.120029 ], [ 98.109326, 34.117241 ], [ 98.116785, 34.116126 ], [ 98.120515, 34.113059 ], [ 98.127248, 34.112315 ], [ 98.128022, 34.108752 ], [ 98.133835, 34.106708 ], [ 98.13863, 34.107668 ], [ 98.14357, 34.104384 ], [ 98.15069, 34.108443 ], [ 98.157326, 34.107389 ], [ 98.160038, 34.102958 ], [ 98.164446, 34.103361 ], [ 98.172971, 34.097567 ], [ 98.181205, 34.096885 ], [ 98.184547, 34.093879 ], [ 98.191085, 34.091834 ], [ 98.197673, 34.092082 ], [ 98.198108, 34.088239 ], [ 98.206536, 34.083932 ], [ 98.207214, 34.078787 ], [ 98.209975, 34.078539 ], [ 98.221164, 34.08232 ], [ 98.228865, 34.086256 ], [ 98.240005, 34.082537 ], [ 98.243735, 34.08483 ], [ 98.256231, 34.083126 ], [ 98.270422, 34.088518 ], [ 98.280545, 34.085915 ], [ 98.296239, 34.087403 ], [ 98.301082, 34.089386 ], [ 98.308832, 34.087744 ], [ 98.315274, 34.089076 ], [ 98.32404, 34.093508 ], [ 98.336924, 34.093105 ], [ 98.338716, 34.094778 ], [ 98.349324, 34.09422 ], [ 98.36894, 34.091338 ], [ 98.379741, 34.090781 ], [ 98.401876, 34.087713 ], [ 98.405218, 34.084211 ], [ 98.407882, 34.090161 ], [ 98.416116, 34.094189 ], [ 98.420088, 34.102587 ], [ 98.430453, 34.100882 ], [ 98.442029, 34.094933 ], [ 98.446921, 34.091307 ], [ 98.448471, 34.096111 ], [ 98.45346, 34.099426 ], [ 98.4522, 34.104972 ], [ 98.454671, 34.10491 ], [ 98.460144, 34.099674 ], [ 98.464794, 34.097598 ], [ 98.475837, 34.082723 ], [ 98.484846, 34.082103 ], [ 98.490803, 34.084366 ], [ 98.492983, 34.087744 ], [ 98.48935, 34.100263 ], [ 98.496083, 34.099333 ], [ 98.501653, 34.101812 ], [ 98.521463, 34.098744 ], [ 98.523691, 34.09642 ], [ 98.524854, 34.08827 ], [ 98.528486, 34.086876 ], [ 98.535848, 34.074448 ], [ 98.542387, 34.065459 ], [ 98.548442, 34.061522 ], [ 98.569123, 34.06394 ], [ 98.574936, 34.06642 ], [ 98.576873, 34.06986 ], [ 98.583509, 34.072123 ], [ 98.588982, 34.065893 ], [ 98.587868, 34.063599 ], [ 98.588062, 34.047788 ], [ 98.588885, 34.045741 ], [ 98.598475, 34.037896 ], [ 98.605353, 34.0294 ], [ 98.609179, 34.02205 ], [ 98.613781, 34.009674 ], [ 98.619012, 34.00986 ], [ 98.634608, 34.024252 ], [ 98.641534, 34.026733 ], [ 98.6457, 34.02605 ], [ 98.659698, 34.016622 ], [ 98.666382, 34.017056 ], [ 98.671952, 34.023228 ], [ 98.674228, 34.032377 ], [ 98.678394, 34.036718 ], [ 98.702224, 34.043044 ], [ 98.715592, 34.055384 ], [ 98.727846, 34.065397 ], [ 98.731188, 34.066761 ], [ 98.747172, 34.065986 ], [ 98.753033, 34.069178 ], [ 98.756665, 34.074665 ], [ 98.762768, 34.079655 ], [ 98.777444, 34.08483 ], [ 98.783547, 34.09075 ], [ 98.785, 34.096451 ], [ 98.784806, 34.108381 ], [ 98.791829, 34.121857 ], [ 98.798513, 34.127743 ], [ 98.816531, 34.136322 ], [ 98.822053, 34.13719 ], [ 98.833096, 34.143291 ], [ 98.848353, 34.150042 ], [ 98.851695, 34.152551 ], [ 98.86332, 34.156793 ], [ 98.872426, 34.158806 ], [ 98.889572, 34.158217 ], [ 98.897322, 34.159053 ], [ 98.918149, 34.167166 ], [ 98.932873, 34.17441 ], [ 98.949632, 34.183728 ], [ 98.957478, 34.190321 ], [ 98.970798, 34.19484 ], [ 98.978596, 34.193912 ], [ 98.986297, 34.186081 ], [ 98.993563, 34.184378 ], [ 98.991722, 34.193447 ], [ 98.998019, 34.198802 ], [ 98.991044, 34.207436 ], [ 98.991577, 34.21638 ], [ 98.993805, 34.219288 ], [ 99.003492, 34.222846 ], [ 99.012646, 34.220371 ], [ 99.01623, 34.217927 ], [ 99.022672, 34.217896 ], [ 99.027128, 34.229313 ], [ 99.030373, 34.231293 ], [ 99.04442, 34.225631 ], [ 99.041998, 34.231355 ], [ 99.046357, 34.242461 ], [ 99.045485, 34.244966 ], [ 99.048876, 34.253812 ], [ 99.041078, 34.268997 ], [ 99.038704, 34.283345 ], [ 99.04534, 34.293764 ], [ 99.05091, 34.297442 ], [ 99.050668, 34.323066 ], [ 99.056432, 34.33382 ], [ 99.06205, 34.335612 ], [ 99.065683, 34.340123 ], [ 99.065053, 34.350689 ], [ 99.067087, 34.358196 ], [ 99.058224, 34.368884 ], [ 99.062341, 34.386117 ], [ 99.06176, 34.39819 ], [ 99.056432, 34.404304 ], [ 99.038317, 34.408348 ], [ 99.02306, 34.41764 ], [ 99.015455, 34.441097 ], [ 98.996953, 34.43082 ], [ 98.980533, 34.431067 ], [ 98.972639, 34.443227 ], [ 98.959173, 34.452453 ], [ 98.944498, 34.447424 ], [ 98.933551, 34.448349 ], [ 98.921975, 34.458316 ], [ 98.908365, 34.459303 ], [ 98.892236, 34.469361 ], [ 98.880757, 34.483119 ], [ 98.889669, 34.492187 ], [ 98.903085, 34.50039 ], [ 98.915388, 34.512015 ], [ 98.918875, 34.523115 ], [ 98.912869, 34.529466 ], [ 98.909721, 34.535816 ], [ 98.901148, 34.540532 ], [ 98.865984, 34.57172 ], [ 98.857411, 34.580686 ], [ 98.81532, 34.627563 ], [ 98.809896, 34.628733 ], [ 98.808782, 34.63563 ], [ 98.819389, 34.644558 ], [ 98.821956, 34.650377 ], [ 98.827478, 34.655271 ], [ 98.835421, 34.658657 ], [ 98.844091, 34.668383 ], [ 98.854698, 34.674476 ], [ 98.861092, 34.675338 ], [ 98.870537, 34.674353 ], [ 98.89243, 34.666413 ], [ 98.90047, 34.665643 ], [ 98.925559, 34.669614 ], [ 98.950165, 34.678661 ], [ 98.965858, 34.6834 ], [ 98.970604, 34.685892 ], [ 98.983488, 34.687431 ], [ 99.008335, 34.685031 ], [ 99.014729, 34.6818 ], [ 99.020493, 34.676507 ], [ 99.0249, 34.667767 ], [ 99.027516, 34.652624 ], [ 99.035992, 34.639756 ], [ 99.040981, 34.634676 ], [ 99.057158, 34.610288 ], [ 99.059193, 34.596089 ], [ 99.06331, 34.589404 ], [ 99.069848, 34.575386 ], [ 99.08433, 34.557175 ], [ 99.08714, 34.560411 ], [ 99.095422, 34.565465 ], [ 99.111793, 34.569625 ], [ 99.135866, 34.567652 ], [ 99.150009, 34.568361 ], [ 99.159599, 34.572459 ], [ 99.163764, 34.576619 ], [ 99.169916, 34.587895 ], [ 99.178828, 34.5923 ], [ 99.184204, 34.598368 ], [ 99.190113, 34.597382 ], [ 99.196894, 34.598892 ], [ 99.20818, 34.6073 ], [ 99.211861, 34.608409 ], [ 99.219756, 34.606869 ], [ 99.223485, 34.608101 ], [ 99.229152, 34.615123 ], [ 99.243247, 34.628949 ], [ 99.251384, 34.635292 ], [ 99.265091, 34.642034 ], [ 99.280203, 34.648099 ], [ 99.301224, 34.655025 ], [ 99.306552, 34.658195 ], [ 99.306891, 34.662781 ], [ 99.303065, 34.668536 ], [ 99.282964, 34.686569 ], [ 99.280784, 34.6898 ], [ 99.279186, 34.699338 ], [ 99.276425, 34.704783 ], [ 99.275069, 34.715734 ], [ 99.277588, 34.720101 ], [ 99.281317, 34.73268 ], [ 99.279186, 34.737723 ], [ 99.268046, 34.739814 ], [ 99.270129, 34.745287 ], [ 99.26669, 34.748393 ], [ 99.251917, 34.750853 ], [ 99.238839, 34.759307 ], [ 99.230993, 34.753527 ], [ 99.227021, 34.748085 ], [ 99.224987, 34.741905 ], [ 99.219078, 34.7376 ], [ 99.209633, 34.737262 ], [ 99.20135, 34.741229 ], [ 99.188418, 34.750299 ], [ 99.163958, 34.750115 ], [ 99.14875, 34.754388 ], [ 99.127535, 34.770189 ], [ 99.112665, 34.784543 ], [ 99.099345, 34.791304 ], [ 99.093582, 34.795268 ], [ 99.08898, 34.805838 ], [ 99.089562, 34.808818 ], [ 99.101186, 34.825223 ], [ 99.112714, 34.834069 ], [ 99.113876, 34.837479 ], [ 99.110098, 34.849425 ], [ 99.10138, 34.865331 ], [ 99.084524, 34.879668 ], [ 99.066845, 34.896304 ], [ 99.06268, 34.901614 ], [ 99.050813, 34.912446 ], [ 99.048876, 34.916343 ], [ 99.028145, 34.939384 ], [ 99.02151, 34.949046 ], [ 99.016618, 34.959136 ], [ 99.015843, 34.965055 ], [ 99.009449, 34.969194 ], [ 99.006253, 34.979681 ], [ 99.012065, 34.980907 ], [ 99.017974, 34.985874 ], [ 99.018555, 34.995806 ], [ 99.011096, 34.999485 ], [ 99.007415, 35.008987 ], [ 99.010127, 35.014932 ], [ 99.009013, 35.018641 ], [ 99.003637, 35.022471 ], [ 99.002087, 35.030009 ], [ 98.993756, 35.031786 ], [ 98.994677, 35.036137 ], [ 99.001554, 35.040917 ], [ 99.000683, 35.049679 ], [ 98.998116, 35.052589 ], [ 98.994967, 35.064565 ], [ 98.996178, 35.071426 ], [ 98.999665, 35.07409 ], [ 99.002087, 35.06968 ], [ 99.008335, 35.064718 ], [ 99.014293, 35.062666 ], [ 99.01376, 35.058623 ], [ 99.018119, 35.05363 ], [ 99.024658, 35.055958 ], [ 99.035265, 35.057766 ], [ 99.041368, 35.066985 ], [ 99.050232, 35.075284 ], [ 99.057207, 35.078439 ], [ 99.067087, 35.086002 ], [ 99.084573, 35.08937 ], [ 99.098474, 35.090136 ], [ 99.110147, 35.083461 ], [ 99.120609, 35.080735 ], [ 99.134849, 35.084716 ], [ 99.13882, 35.083736 ], [ 99.146667, 35.075499 ], [ 99.152237, 35.072161 ], [ 99.165363, 35.06674 ], [ 99.174372, 35.059879 ], [ 99.187353, 35.057888 ], [ 99.201157, 35.050965 ], [ 99.211376, 35.04974 ], [ 99.217092, 35.050291 ], [ 99.221112, 35.046002 ], [ 99.240389, 35.039661 ], [ 99.247025, 35.041376 ], [ 99.252789, 35.045237 ], [ 99.256276, 35.04539 ], [ 99.266157, 35.050414 ], [ 99.271533, 35.056173 ], [ 99.267222, 35.057245 ], [ 99.253709, 35.064045 ], [ 99.246831, 35.066158 ], [ 99.241794, 35.072314 ], [ 99.248042, 35.077796 ], [ 99.250706, 35.082756 ], [ 99.259231, 35.086553 ], [ 99.27783, 35.098311 ], [ 99.289115, 35.104403 ], [ 99.293668, 35.110097 ], [ 99.29299, 35.118576 ], [ 99.29081, 35.123167 ], [ 99.282819, 35.133572 ], [ 99.271194, 35.143976 ], [ 99.257826, 35.150861 ], [ 99.251287, 35.151534 ], [ 99.233947, 35.151228 ], [ 99.226924, 35.154502 ], [ 99.222226, 35.163282 ], [ 99.216559, 35.170195 ], [ 99.21065, 35.17359 ], [ 99.208809, 35.182582 ], [ 99.202416, 35.187445 ], [ 99.197088, 35.196222 ], [ 99.187837, 35.215912 ], [ 99.183478, 35.236026 ], [ 99.174517, 35.249748 ], [ 99.165314, 35.257631 ], [ 99.169722, 35.269822 ], [ 99.179409, 35.299421 ] ] ] ] } },
{ "type": "Feature", "properties": { "POLY_ID": 33, "code": 33, "adcode": 632701, "name": "", "center": "(2:97.008762,33.00393)", "centroid": "(2:96.660011,32.914187)", "childrenNum": 0, "level": "district", "parent": { "adcode": 632700 }, "subFeatureIndex": 0, "acroutes": "(3:100000,630000,632700)", "incdence": 127.739200, "CL": 1 }, "geometry": { "type": "MultiPolygon", "coordinates": [ [ [ [ 96.999029, 32.065147 ], [ 97.006631, 32.067779 ], [ 97.016239, 32.056344 ], [ 97.028771, 32.048832 ], [ 97.049907, 32.049502 ], [ 97.057343, 32.045722 ], [ 97.077895, 32.048449 ], [ 97.095105, 32.038735 ], [ 97.105548, 32.037587 ], [ 97.114487, 32.042659 ], [ 97.130695, 32.043856 ], [ 97.153001, 32.036821 ], [ 97.169459, 32.024234 ], [ 97.170378, 32.034189 ], [ 97.187505, 32.054526 ], [ 97.201039, 32.052516 ], [ 97.21332, 32.042946 ], [ 97.231867, 32.044813 ], [ 97.236462, 32.0551 ], [ 97.232953, 32.065052 ], [ 97.211733, 32.078972 ], [ 97.202042, 32.090308 ], [ 97.204297, 32.097674 ], [ 97.212234, 32.096861 ], [ 97.219753, 32.109103 ], [ 97.232452, 32.104178 ], [ 97.233872, 32.094422 ], [ 97.240723, 32.084712 ], [ 97.249495, 32.083756 ], [ 97.256095, 32.072849 ], [ 97.276062, 32.071319 ], [ 97.29511, 32.074954 ], [ 97.307893, 32.073902 ], [ 97.293272, 32.096717 ], [ 97.303799, 32.118284 ], [ 97.313741, 32.128993 ], [ 97.306723, 32.132818 ], [ 97.288928, 32.13234 ], [ 97.271384, 32.141183 ], [ 97.275895, 32.156096 ], [ 97.269211, 32.162405 ], [ 97.264199, 32.18257 ], [ 97.27673, 32.208511 ], [ 97.276146, 32.218589 ], [ 97.282328, 32.236641 ], [ 97.28166, 32.243994 ], [ 97.290849, 32.271302 ], [ 97.28993, 32.280609 ], [ 97.298368, 32.294449 ], [ 97.319171, 32.302848 ], [ 97.344318, 32.296931 ], [ 97.342229, 32.279941 ], [ 97.352589, 32.283855 ], [ 97.367042, 32.273784 ], [ 97.389683, 32.282948 ], [ 97.396951, 32.292111 ], [ 97.412824, 32.294736 ], [ 97.417921, 32.300891 ], [ 97.414662, 32.316208 ], [ 97.424688, 32.323411 ], [ 97.413075, 32.327466 ], [ 97.41625, 32.360233 ], [ 97.412574, 32.376826 ], [ 97.40188, 32.392701 ], [ 97.399791, 32.402521 ], [ 97.389098, 32.411958 ], [ 97.391353, 32.422728 ], [ 97.386508, 32.428065 ], [ 97.368629, 32.435117 ], [ 97.349414, 32.432735 ], [ 97.341728, 32.442692 ], [ 97.346908, 32.448981 ], [ 97.35025, 32.464558 ], [ 97.366875, 32.473464 ], [ 97.375814, 32.482037 ], [ 97.388513, 32.501464 ], [ 97.37431, 32.503607 ], [ 97.369548, 32.509987 ], [ 97.351252, 32.51708 ], [ 97.334543, 32.514509 ], [ 97.328444, 32.517794 ], [ 97.33329, 32.524982 ], [ 97.331118, 32.537071 ], [ 97.341143, 32.556677 ], [ 97.357685, 32.563624 ], [ 97.361277, 32.554346 ], [ 97.374728, 32.546256 ], [ 97.387343, 32.549254 ], [ 97.396784, 32.55858 ], [ 97.411738, 32.563434 ], [ 97.411905, 32.575042 ], [ 97.448247, 32.58722 ], [ 97.464455, 32.570998 ], [ 97.463452, 32.555725 ], [ 97.473227, 32.544448 ], [ 97.485424, 32.542116 ], [ 97.503637, 32.530979 ], [ 97.50723, 32.533549 ], [ 97.521098, 32.525838 ], [ 97.531792, 32.525505 ], [ 97.54023, 32.536547 ], [ 97.554014, 32.53155 ], [ 97.566295, 32.532264 ], [ 97.578493, 32.522792 ], [ 97.591693, 32.531074 ], [ 97.604392, 32.523506 ], [ 97.613498, 32.524268 ], [ 97.620599, 32.51927 ], [ 97.630207, 32.52441 ], [ 97.66964, 32.517223 ], [ 97.684344, 32.530455 ], [ 97.703392, 32.523363 ], [ 97.726367, 32.524458 ], [ 97.731045, 32.527314 ], [ 97.705564, 32.532883 ], [ 97.693868, 32.544686 ], [ 97.675154, 32.547684 ], [ 97.665212, 32.557819 ], [ 97.646832, 32.567335 ], [ 97.63923, 32.575994 ], [ 97.630708, 32.575518 ], [ 97.617007, 32.586554 ], [ 97.610574, 32.595972 ], [ 97.606313, 32.61528 ], [ 97.599045, 32.616278 ], [ 97.58902, 32.60924 ], [ 97.584007, 32.61528 ], [ 97.560614, 32.621509 ], [ 97.543738, 32.621699 ], [ 97.540062, 32.631873 ], [ 97.530121, 32.639385 ], [ 97.524523, 32.633585 ], [ 97.513245, 32.648845 ], [ 97.500964, 32.646563 ], [ 97.482918, 32.654216 ], [ 97.480829, 32.664054 ], [ 97.471305, 32.664006 ], [ 97.464872, 32.673749 ], [ 97.443569, 32.690332 ], [ 97.442483, 32.696888 ], [ 97.429283, 32.699073 ], [ 97.423852, 32.704964 ], [ 97.429366, 32.712042 ], [ 97.424771, 32.727763 ], [ 97.401796, 32.754592 ], [ 97.385839, 32.780226 ], [ 97.382331, 32.792613 ], [ 97.380158, 32.826301 ], [ 97.393108, 32.82872 ], [ 97.392439, 32.842191 ], [ 97.382832, 32.855329 ], [ 97.387093, 32.866472 ], [ 97.372723, 32.87349 ], [ 97.376148, 32.886054 ], [ 97.354343, 32.887476 ], [ 97.348077, 32.895819 ], [ 97.350082, 32.903924 ], [ 97.330366, 32.904778 ], [ 97.325437, 32.918522 ], [ 97.3175, 32.920085 ], [ 97.312153, 32.913688 ], [ 97.294358, 32.919185 ], [ 97.282328, 32.915394 ], [ 97.277399, 32.923403 ], [ 97.26612, 32.922597 ], [ 97.255343, 32.926577 ], [ 97.248576, 32.962772 ], [ 97.243647, 32.977455 ], [ 97.249411, 32.988583 ], [ 97.247573, 33.005581 ], [ 97.229361, 33.014008 ], [ 97.221424, 33.022907 ], [ 97.207222, 33.023853 ], [ 97.201373, 33.036727 ], [ 97.176394, 33.045671 ], [ 97.177814, 33.057879 ], [ 97.16428, 33.087635 ], [ 97.151832, 33.103526 ], [ 97.138464, 33.113362 ], [ 97.123343, 33.1353 ], [ 97.078647, 33.152695 ], [ 97.069791, 33.165549 ], [ 97.052748, 33.171551 ], [ 97.038378, 33.193379 ], [ 97.022254, 33.204669 ], [ 97.024092, 33.215958 ], [ 97.019664, 33.226537 ], [ 97.025011, 33.237067 ], [ 97.01156, 33.247596 ], [ 97.012479, 33.258879 ], [ 97.019748, 33.269453 ], [ 97.018829, 33.286019 ], [ 97.034117, 33.289794 ], [ 97.035955, 33.295834 ], [ 97.018912, 33.312395 ], [ 97.001786, 33.306309 ], [ 96.997358, 33.315367 ], [ 97.008135, 33.324425 ], [ 97.00095, 33.333434 ], [ 96.986581, 33.334189 ], [ 96.983824, 33.319849 ], [ 96.974801, 33.319094 ], [ 96.970373, 33.335651 ], [ 96.978477, 33.343197 ], [ 96.974884, 33.349233 ], [ 96.963188, 33.342442 ], [ 96.949654, 33.345413 ], [ 96.953246, 33.331123 ], [ 96.945143, 33.325085 ], [ 96.91916, 33.32433 ], [ 96.903872, 33.318292 ], [ 96.885993, 33.322113 ], [ 96.860846, 33.330415 ], [ 96.844806, 33.321406 ], [ 96.834029, 33.329708 ], [ 96.83311, 33.309376 ], [ 96.826927, 33.307158 ], [ 96.821497, 33.319189 ], [ 96.813477, 33.322962 ], [ 96.808965, 33.336547 ], [ 96.798272, 33.345602 ], [ 96.799107, 33.350884 ], [ 96.812558, 33.356118 ], [ 96.800945, 33.365925 ], [ 96.800026, 33.383274 ], [ 96.788413, 33.377995 ], [ 96.782983, 33.354656 ], [ 96.769616, 33.349375 ], [ 96.770451, 33.367481 ], [ 96.766859, 33.376486 ], [ 96.772206, 33.3878 ], [ 96.770451, 33.398358 ], [ 96.764185, 33.397604 ], [ 96.758755, 33.3878 ], [ 96.746223, 33.394587 ], [ 96.75792, 33.398358 ], [ 96.754327, 33.406605 ], [ 96.739958, 33.403589 ], [ 96.730016, 33.409621 ], [ 96.731854, 33.393786 ], [ 96.725588, 33.393032 ], [ 96.718403, 33.406605 ], [ 96.70938, 33.413344 ], [ 96.696765, 33.428375 ], [ 96.714727, 33.427668 ], [ 96.716565, 33.437468 ], [ 96.712889, 33.445711 ], [ 96.693173, 33.450186 ], [ 96.699439, 33.466011 ], [ 96.697601, 33.4743 ], [ 96.687659, 33.481834 ], [ 96.676882, 33.502878 ], [ 96.695763, 33.515729 ], [ 96.70654, 33.532295 ], [ 96.70019, 33.542835 ], [ 96.684902, 33.548058 ], [ 96.658752, 33.542741 ], [ 96.648894, 33.536671 ], [ 96.64079, 33.53893 ], [ 96.633522, 33.550928 ], [ 96.622745, 33.544859 ], [ 96.618233, 33.553892 ], [ 96.626254, 33.572756 ], [ 96.619069, 33.581034 ], [ 96.562342, 33.608778 ], [ 96.561423, 33.60779 ], [ 96.553403, 33.598998 ], [ 96.538114, 33.6163 ], [ 96.496008, 33.610329 ], [ 96.467269, 33.617852 ], [ 96.465514, 33.621612 ], [ 96.480719, 33.629886 ], [ 96.484228, 33.63891 ], [ 96.451813, 33.664522 ], [ 96.449975, 33.679603 ], [ 96.440952, 33.685569 ], [ 96.413132, 33.687025 ], [ 96.399681, 33.68322 ], [ 96.405028, 33.693037 ], [ 96.388737, 33.696748 ], [ 96.386063, 33.704263 ], [ 96.400433, 33.713373 ], [ 96.41639, 33.748022 ], [ 96.40202, 33.747975 ], [ 96.393917, 33.754735 ], [ 96.37161, 33.761775 ], [ 96.374868, 33.749853 ], [ 96.364342, 33.727929 ], [ 96.348886, 33.703605 ], [ 96.335185, 33.685992 ], [ 96.328334, 33.682233 ], [ 96.321734, 33.671099 ], [ 96.304273, 33.66095 ], [ 96.288149, 33.645584 ], [ 96.262752, 33.650472 ], [ 96.252309, 33.649626 ], [ 96.238023, 33.638393 ], [ 96.223987, 33.615971 ], [ 96.217805, 33.610847 ], [ 96.183802, 33.595424 ], [ 96.186392, 33.571486 ], [ 96.199759, 33.561043 ], [ 96.188063, 33.550034 ], [ 96.20143, 33.540059 ], [ 96.213962, 33.522083 ], [ 96.231005, 33.506691 ], [ 96.233344, 33.49916 ], [ 96.224071, 33.496288 ], [ 96.21204, 33.500289 ], [ 96.202099, 33.4977 ], [ 96.182883, 33.507115 ], [ 96.160326, 33.51201 ], [ 96.148547, 33.526365 ], [ 96.135347, 33.531213 ], [ 96.117217, 33.542882 ], [ 96.096749, 33.525707 ], [ 96.091653, 33.518741 ], [ 96.079539, 33.512246 ], [ 96.074443, 33.514646 ], [ 96.054643, 33.50189 ], [ 96.038352, 33.495723 ], [ 96.019721, 33.499301 ], [ 96.011534, 33.50382 ], [ 96.005936, 33.498359 ], [ 96.010281, 33.487201 ], [ 96.021476, 33.470721 ], [ 96.033255, 33.447313 ], [ 96.032086, 33.4402 ], [ 96.021392, 33.439776 ], [ 96.004934, 33.448161 ], [ 95.988559, 33.451175 ], [ 95.955643, 33.446135 ], [ 95.933503, 33.448302 ], [ 95.928324, 33.443969 ], [ 95.937096, 33.424511 ], [ 95.931665, 33.412873 ], [ 95.916711, 33.393456 ], [ 95.908022, 33.389402 ], [ 95.891982, 33.396142 ], [ 95.872934, 33.39897 ], [ 95.865248, 33.395483 ], [ 95.849959, 33.403259 ], [ 95.842022, 33.403165 ], [ 95.828404, 33.409951 ], [ 95.817293, 33.41947 ], [ 95.805597, 33.43629 ], [ 95.789974, 33.441283 ], [ 95.771678, 33.441425 ], [ 95.756473, 33.437892 ], [ 95.735587, 33.447596 ], [ 95.710106, 33.450657 ], [ 95.703589, 33.446936 ], [ 95.703171, 33.428092 ], [ 95.687381, 33.41947 ], [ 95.685376, 33.404296 ], [ 95.699412, 33.399159 ], [ 95.708769, 33.391618 ], [ 95.724141, 33.352487 ], [ 95.736506, 33.347535 ], [ 95.743356, 33.340226 ], [ 95.744025, 33.327396 ], [ 95.77009, 33.3165 ], [ 95.773098, 33.311027 ], [ 95.765579, 33.302016 ], [ 95.742688, 33.296825 ], [ 95.751627, 33.276486 ], [ 95.758979, 33.273323 ], [ 95.788052, 33.28399 ], [ 95.798161, 33.276958 ], [ 95.801002, 33.265016 ], [ 95.799247, 33.245283 ], [ 95.81487, 33.229276 ], [ 95.838597, 33.223609 ], [ 95.849374, 33.203441 ], [ 95.864997, 33.191206 ], [ 95.860235, 33.177552 ], [ 95.878531, 33.153451 ], [ 95.898331, 33.134685 ], [ 95.898832, 33.13043 ], [ 95.911698, 33.125183 ], [ 95.926569, 33.110336 ], [ 95.941774, 33.108634 ], [ 95.946369, 33.103905 ], [ 95.948625, 33.089007 ], [ 95.960822, 33.080351 ], [ 95.961407, 33.07387 ], [ 95.952301, 33.066112 ], [ 95.967924, 33.030196 ], [ 95.942944, 33.008185 ], [ 95.934172, 33.005676 ], [ 95.925149, 33.009463 ], [ 95.900169, 33.008185 ], [ 95.892399, 33.00293 ], [ 95.910946, 32.979633 ], [ 95.910027, 32.970872 ], [ 95.915291, 32.965567 ], [ 95.909443, 32.952351 ], [ 95.931582, 32.93468 ], [ 95.944615, 32.934585 ], [ 95.957564, 32.929468 ], [ 95.964331, 32.934017 ], [ 95.977698, 32.926246 ], [ 96.016212, 32.920844 ], [ 96.021309, 32.922455 ], [ 96.04303, 32.914019 ], [ 96.045536, 32.910133 ], [ 96.031584, 32.902976 ], [ 96.048962, 32.885011 ], [ 96.047876, 32.879416 ], [ 96.037683, 32.878611 ], [ 96.019721, 32.863011 ], [ 96.022395, 32.857463 ], [ 96.012954, 32.854617 ], [ 96.033422, 32.84978 ], [ 96.039103, 32.843045 ], [ 96.03359, 32.819279 ], [ 96.033088, 32.804097 ], [ 96.02064, 32.794701 ], [ 96.021643, 32.781222 ], [ 96.027324, 32.777283 ], [ 96.012035, 32.760858 ], [ 96.032253, 32.756823 ], [ 96.040774, 32.749939 ], [ 96.040607, 32.740775 ], [ 96.054726, 32.727193 ], [ 96.067174, 32.724248 ], [ 96.069179, 32.716364 ], [ 96.080959, 32.707387 ], [ 96.089731, 32.706152 ], [ 96.104017, 32.712327 ], [ 96.106942, 32.722254 ], [ 96.151888, 32.759482 ], [ 96.167261, 32.751078 ], [ 96.174445, 32.737688 ], [ 96.166425, 32.73009 ], [ 96.175114, 32.714844 ], [ 96.194496, 32.692755 ], [ 96.191656, 32.678691 ], [ 96.181881, 32.65721 ], [ 96.18798, 32.652219 ], [ 96.176952, 32.62013 ], [ 96.178706, 32.613996 ], [ 96.193159, 32.609811 ], [ 96.211038, 32.611238 ], [ 96.229083, 32.616516 ], [ 96.259327, 32.61585 ], [ 96.274532, 32.607861 ], [ 96.281382, 32.597066 ], [ 96.290071, 32.59269 ], [ 96.291157, 32.579752 ], [ 96.301684, 32.562815 ], [ 96.309453, 32.557914 ], [ 96.308033, 32.550063 ], [ 96.315552, 32.546351 ], [ 96.333514, 32.527076 ], [ 96.352228, 32.517889 ], [ 96.351393, 32.509177 ], [ 96.366013, 32.497036 ], [ 96.368268, 32.488894 ], [ 96.385061, 32.470273 ], [ 96.394669, 32.470464 ], [ 96.408286, 32.463367 ], [ 96.4138, 32.453269 ], [ 96.427836, 32.439691 ], [ 96.441203, 32.433306 ], [ 96.442372, 32.423824 ], [ 96.452231, 32.425063 ], [ 96.463342, 32.438547 ], [ 96.477461, 32.443074 ], [ 96.483727, 32.449505 ], [ 96.504195, 32.454888 ], [ 96.516643, 32.462891 ], [ 96.535775, 32.454793 ], [ 96.547388, 32.438833 ], [ 96.559167, 32.432973 ], [ 96.571281, 32.420393 ], [ 96.577714, 32.403855 ], [ 96.58799, 32.401853 ], [ 96.586904, 32.389221 ], [ 96.608626, 32.378828 ], [ 96.619403, 32.38741 ], [ 96.635193, 32.382166 ], [ 96.650147, 32.390985 ], [ 96.684401, 32.378733 ], [ 96.688912, 32.373584 ], [ 96.700859, 32.375062 ], [ 96.717651, 32.369483 ], [ 96.717985, 32.380449 ], [ 96.693423, 32.408907 ], [ 96.698436, 32.42268 ], [ 96.692588, 32.435069 ], [ 96.702112, 32.444217 ], [ 96.723917, 32.44355 ], [ 96.733525, 32.428684 ], [ 96.740208, 32.440358 ], [ 96.734861, 32.446123 ], [ 96.751236, 32.457365 ], [ 96.760426, 32.474036 ], [ 96.771203, 32.464748 ], [ 96.789834, 32.439214 ], [ 96.800861, 32.441978 ], [ 96.804203, 32.450791 ], [ 96.824003, 32.460033 ], [ 96.839375, 32.459937 ], [ 96.851322, 32.438738 ], [ 96.854246, 32.406715 ], [ 96.87296, 32.381641 ], [ 96.892426, 32.372869 ], [ 96.897522, 32.36667 ], [ 96.88733, 32.355178 ], [ 96.87672, 32.355321 ], [ 96.867279, 32.349312 ], [ 96.878391, 32.342206 ], [ 96.877221, 32.335337 ], [ 96.884657, 32.327896 ], [ 96.894431, 32.325224 ], [ 96.894097, 32.315826 ], [ 96.900948, 32.311532 ], [ 96.90855, 32.292111 ], [ 96.922586, 32.281898 ], [ 96.916153, 32.272447 ], [ 96.926178, 32.263855 ], [ 96.91231, 32.259606 ], [ 96.908801, 32.25383 ], [ 96.915819, 32.232725 ], [ 96.910305, 32.219114 ], [ 96.895517, 32.204737 ], [ 96.912143, 32.18515 ], [ 96.928684, 32.17913 ], [ 96.939963, 32.179225 ], [ 96.957257, 32.173061 ], [ 96.960933, 32.16618 ], [ 96.980148, 32.168856 ], [ 96.982236, 32.175976 ], [ 96.996606, 32.188112 ], [ 96.996439, 32.200151 ], [ 97.011143, 32.225657 ], [ 97.015654, 32.227759 ], [ 97.02852, 32.218446 ], [ 97.048654, 32.217443 ], [ 97.05634, 32.20703 ], [ 97.091429, 32.206552 ], [ 97.112566, 32.203161 ], [ 97.118163, 32.177219 ], [ 97.114487, 32.154519 ], [ 97.097528, 32.149835 ], [ 97.078312, 32.135734 ], [ 97.063358, 32.139128 ], [ 97.054753, 32.135112 ], [ 97.030274, 32.133774 ], [ 97.038211, 32.126651 ], [ 97.033616, 32.118523 ], [ 97.038128, 32.099395 ], [ 97.030943, 32.096908 ], [ 97.029105, 32.088347 ], [ 97.018912, 32.078159 ], [ 97.021335, 32.074859 ], [ 97.001034, 32.073758 ], [ 96.999029, 32.065147 ] ] ] ] } },
[truncated: 157,430 more chars]
