# Supplementary material for: Spatial–temporal evolution patterns of influenza incidence in plateau regions from 2009 to 2023
Source: Front Public Health. 2025 Apr 2;13:1553715. doi: 10.3389/fpubh.2025.1553715 (PMC12000034; doi:10.3389/fpubh.2025.1553715)
Supplement: Supplementary file 1 [file Data_Sheet_1.zip › supplementary and supporting materials/Qinghai_Spatial weight matrix.gal]

0 45 �ຣʡ POLY_ID
1 3
2 4 5
2 4
1 3 4 5
3 3
2 4 5
4 5
1 2 3 5 6
5 6
1 2 3 4 6 7
6 2
5 4
7 1
5
8 4
9 10 11 12
9 3
8 11 12
10 3
8 12 13
11 2
9 8
12 4
8 9 10 13
13 2
12 10
14 1
15
15 3
14 16 17
16 2
15 17
17 2
15 16
18 2
19 20
19 1
18
20 2
18 21
21 1
20
22 3
24 25 26
23 2
25 26
24 2
22 26
25 4
22 23 26 27
26 4
22 23 24 25
27 4
25 29 30 32
28 2
30 31
29 3
27 30 31
30 5
27 28 29 31 32
31 3
28 29 30
32 2
30 27
33 5
34 35 36 37 38
34 3
33 36 37
35 2
33 38
36 3
38 34 33
37 2
34 33
38 3
33 35 36
39 3
41 43 45
40 4
42 43 44 45
41 2
39 45
42 3
40 43 44
43 4
39 40 42 45
44 2
40 42
45 4
39 40 41 43
